# Supplementary material for: Vinyl-pyrazole as a biomimetic acetaldehyde surrogate
Source: Chem Commun (Camb). 2024 Jun 4;60(54):6873–6. doi: 10.1039/d4cc01305k (PMC11218809; doi:10.1039/d4cc01305k)
Supplement: CC-060-D4CC01305K-s002 [file CC-060-D4CC01305K-s002.cif]

# Electronic Supplementary Material (ESI) for ChemComm.
# This journal is © The Royal Society of Chemistry 2024

####################################################################### 
# 
# This file contains crystal structure data downloaded from the 
# Cambridge Structural Database (CSD) hosted by the Cambridge 
# Crystallographic Data Centre (CCDC).
# 
# Full information about CCDC data access policies and citation 
# guidelines are available at http://www.ccdc.cam.ac.uk/access/V1 
# 
# Audit and citation data items may have been added by the CCDC. 
# Please retain this information to preserve the provenance of 
# this file and to allow appropriate attribution of the data. 
# 
#######################################################################

data_lst216_1
_database_code_depnum_ccdc_archive 'CCDC 2337531'
loop_
_audit_author_name
_audit_author_address
'Antoine Dupe'
;University of Graz
Austria
;
_audit_update_record             
;
2024-05-13 deposited with the CCDC.	2024-05-23 downloaded from the CCDC.
;
# start Validation Reply Form
_vrf_PLAT971_lst216_1            
;
PROBLEM: Check Calcd Resid. Dens.  0.76Ang From W1              3.61 eA-3
RESPONSE: The large positive density is close to the heavy W atom
;
# Added during the CSD deposition process: Monday 13 May 2024 03:38 PM
# end Validation Reply Form

_audit_creation_date             2024-05-13
_audit_creation_method           
;
Olex2 1.5-ac6-019
(compiled 2024.02.14 svn.r2f8d729c for Rigaku Oxford Diffraction, GUI svn.r6920)
;
_shelx_SHELXL_version_number     2019/3
_audit_author_email              antoine.dupe@uni-graz.at
_chemical_name_common            ?
_chemical_name_systematic        
tricarbonyl-dibromo-bis(3,5-dimethyl-1H-pyrazole)-tungsten
_chemical_formula_moiety         'C13 H16 Br2 N4 O3 W'
_chemical_formula_sum            'C13 H16 Br2 N4 O3 W'
_chemical_formula_weight         619.97
_chemical_melting_point          ?
_chemical_oxdiff_formula         C13H16Br2N4O3W
loop_
_atom_type_symbol
_atom_type_description
_atom_type_scat_dispersion_real
_atom_type_scat_dispersion_imag
_atom_type_scat_source
C C 0.0033 0.0016 'International Tables Vol C Tables 4.2.6.8 and 6.1.1.4'
H H 0.0000 0.0000 'International Tables Vol C Tables 4.2.6.8 and 6.1.1.4'
N N 0.0061 0.0033 'International Tables Vol C Tables 4.2.6.8 and 6.1.1.4'
O O 0.0106 0.0060 'International Tables Vol C Tables 4.2.6.8 and 6.1.1.4'
Br Br -0.2901 2.4595 'International Tables Vol C Tables 4.2.6.8 and 6.1.1.4'
W W -0.8490 6.8722 'International Tables Vol C Tables 4.2.6.8 and 6.1.1.4'

_shelx_space_group_comment       
;
The symmetry employed for this shelxl refinement is uniquely defined
by the following loop, which should always be used as a source of
symmetry information in preference to the above space-group names.
They are only intended as comments.
;
_space_group_crystal_system      monoclinic
_space_group_IT_number           14
_space_group_name_H-M_alt        'P 1 21/n 1'
_space_group_name_Hall           '-P 2yn'
loop_
_space_group_symop_operation_xyz
'x, y, z'
'-x+1/2, y+1/2, -z+1/2'
'-x, -y, -z'
'x-1/2, -y-1/2, z-1/2'

_cell_length_a                   10.5949(2)
_cell_length_b                   14.4051(3)
_cell_length_c                   11.7972(3)
_cell_angle_alpha                90
_cell_angle_beta                 91.105(2)
_cell_angle_gamma                90
_cell_volume                     1800.16(7)
_cell_formula_units_Z            4
_cell_measurement_reflns_used    60547
_cell_measurement_temperature    100.00(10)
_cell_measurement_theta_max      33.1300
_cell_measurement_theta_min      2.2000
_shelx_estimated_absorpt_T_max   0.381
_shelx_estimated_absorpt_T_min   0.198
_exptl_absorpt_coefficient_mu    10.874
_exptl_absorpt_correction_T_max  0.02646
_exptl_absorpt_correction_T_min  0.00914
_exptl_absorpt_correction_type   sphere
_exptl_absorpt_process_details   
;
CrysAlisPro 1.171.43.104a (Rigaku Oxford Diffraction, 2023)
Spherical absorption correction
using equivalent radius and absorption coefficient.
Empirical absorption correction using spherical harmonics,
implemented in SCALE3 ABSPACK scaling algorithm.
;
_exptl_absorpt_special_details   ?
_exptl_crystal_colour            orange
_exptl_crystal_colour_primary    orange
_exptl_crystal_density_diffrn    2.288
_exptl_crystal_density_meas      ?
_exptl_crystal_density_method    ?
_exptl_crystal_description       plate
_exptl_crystal_F_000             1160
_exptl_crystal_preparation       ?
_exptl_crystal_recrystallization_method 'recrystallized in DCM / heptane'
_exptl_crystal_size_max          0.22
_exptl_crystal_size_mid          0.17
_exptl_crystal_size_min          0.11
_exptl_crystal_size_rad          0.400
_exptl_transmission_factor_max   ?
_exptl_transmission_factor_min   ?
_diffrn_reflns_av_R_equivalents  0.1121
_diffrn_reflns_av_unetI/netI     0.0281
_diffrn_reflns_Laue_measured_fraction_full 1.000
_diffrn_reflns_Laue_measured_fraction_max 1.000
_diffrn_reflns_limit_h_max       14
_diffrn_reflns_limit_h_min       -14
_diffrn_reflns_limit_k_max       19
_diffrn_reflns_limit_k_min       -19
_diffrn_reflns_limit_l_max       15
_diffrn_reflns_limit_l_min       -15
_diffrn_reflns_number            95310
_diffrn_reflns_point_group_measured_fraction_full 1.000
_diffrn_reflns_point_group_measured_fraction_max 1.000
_diffrn_reflns_theta_full        25.242
_diffrn_reflns_theta_max         28.280
_diffrn_reflns_theta_min         2.232
_diffrn_ambient_environment      ?
_diffrn_ambient_temperature      100.00(10)
_diffrn_detector                 ?
_diffrn_detector_area_resol_mean 7.9
_diffrn_detector_type            'CCD area detector'
_diffrn_measured_fraction_theta_full 1.000
_diffrn_measured_fraction_theta_max 1.000
_diffrn_measurement_details      
;
List of Runs (angles in degrees, time in seconds):

  # Type    Start    End  Width  t~exp~   \w     \q     \k     \f   Frames
#--------------------------------------------------------------------------
  1  \w    -99.59   4.41   1.00   20.00    --  -21.24 -73.76-154.25  104
  2  \w    -99.59   4.41   1.00   20.00    --  -21.24 -73.76 -34.25  104
  3  \w    -53.58  19.42   1.00   20.00    --  -21.24  88.88-152.23   73
  4  \w    -53.58  19.42   1.00   20.00    --  -21.24  88.88 -32.23   73
  5  \w    -53.58  19.42   1.00   20.00    --  -21.24  88.88  87.77   73
  6  \w    -99.59   4.41   1.00   20.00    --  -21.24 -73.76  25.75  104
  7  \w    -99.59   4.41   1.00   20.00    --  -21.24 -73.76 145.75  104
  8  \w    -53.58  19.42   1.00   20.00    --  -21.24  88.88 -92.23   73
  9  \f     -9.83 350.17   1.00   20.00  58.62 -21.24  30.17    --   360
 10  \w    -53.58  19.42   1.00   20.00    --  -21.24  88.88  27.77   73
 11  \w    -53.58  19.42   1.00   20.00    --  -21.24  88.88 147.77   73
 12  \w    306.42 307.42   1.00   20.00    --  -21.24  88.88 147.77    1
 13  \f   -332.86  27.14   1.00   20.00   7.24 -21.24 -77.15    --   360
 14  \w    -99.59   4.41   1.00   20.00    --  -21.24 -73.76 -94.25  104
 15  \w    -99.59   4.41   1.00   20.00    --  -21.24 -73.76  85.75  104
 16  \f   -350.17   9.83   1.00   20.00  -7.37 -21.24 -30.17    --   360
 17  \w    -85.59  20.41   1.00   20.00    --   -6.24 -73.76 115.75  106
;
_diffrn_measurement_device       ?
_diffrn_measurement_device_type  'Bruker APEX-II CCD'
_diffrn_measurement_method       '\w and \f scans'
_diffrn_radiation_monochromator  'multilayer monochromator'
_diffrn_radiation_probe          x-ray
_diffrn_radiation_type           'Mo K\a'
_diffrn_radiation_wavelength     0.71073
_diffrn_source                   'Incoatec microfocus sealed tube'
_diffrn_source_type              ?
_reflns_Friedel_coverage         0.000
_reflns_Friedel_fraction_full    .
_reflns_Friedel_fraction_max     .
_reflns_number_gt                3787
_reflns_number_total             4465
_reflns_special_details          
;
 Reflections were merged by SHELXL according to the crystal
 class for the calculation of statistics and refinement.
 
 _reflns_Friedel_fraction is defined as the number of unique
 Friedel pairs measured divided by the number that would be
 possible theoretically, ignoring centric projections and
 systematic absences.
;
_reflns_threshold_expression     'I > 2\s(I)'
_computing_cell_refinement       'CrysAlisPro 1.171.43.104a (Rigaku OD, 2023)'
_computing_data_collection       'APEX2 (Bruker, 2014)'
_computing_data_reduction        'CrysAlisPro 1.171.43.104a (Rigaku OD, 2023)'
_computing_molecular_graphics    'Olex2 1.5-ac6-019 (Dolomanov et al., 2009)'
_computing_publication_material  'Olex2 1.5-ac6-019 (Dolomanov et al., 2009)'
_computing_structure_refinement  'SHELXL 2019/3 (Sheldrick, 2015)'
_computing_structure_solution    'SHELXT 2018/2 (Sheldrick, 2018)'
_refine_diff_density_max         3.696
_refine_diff_density_min         -1.029
_refine_diff_density_rms         0.180
_refine_ls_extinction_coef       .
_refine_ls_extinction_method     none
_refine_ls_goodness_of_fit_ref   1.054
_refine_ls_hydrogen_treatment    mixed
_refine_ls_matrix_type           full
_refine_ls_number_parameters     220
_refine_ls_number_reflns         4465
_refine_ls_number_restraints     2
_refine_ls_R_factor_all          0.0428
_refine_ls_R_factor_gt           0.0343
_refine_ls_restrained_S_all      1.053
_refine_ls_shift/su_max          0.001
_refine_ls_shift/su_mean         0.000
_refine_ls_structure_factor_coef Fsqd
_refine_ls_weighting_details     
'w=1/[\s^2^(Fo^2^)+(0.0524P)^2^+1.1396P] where P=(Fo^2^+2Fc^2^)/3'
_refine_ls_weighting_scheme      calc
_refine_ls_wR_factor_gt          0.0824
_refine_ls_wR_factor_ref         0.0860
_refine_special_details          ?
_olex2_refinement_description    
;
1. Fixed Uiso
 At 1.2 times of:
  All C(H) groups
 At 1.5 times of:
  All C(H,H,H) groups
2. Restrained distances
 N2-H2 = N4-H4
 0.88 with sigma of 0.001
3.a Aromatic/amide H refined with riding coordinates:
 C6(H6), C11(H11)
3.b Idealised Me refined as rotating group:
 C4(H41,H42,H43), C8(H81,H82,H83), C9(H91,H92,H93), C13(H131,H132,H133)
;
_atom_sites_solution_hydrogens   mixed
_atom_sites_solution_primary     dual
_atom_sites_solution_secondary   ?
loop_
_atom_site_label
_atom_site_type_symbol
_atom_site_fract_x
_atom_site_fract_y
_atom_site_fract_z
_atom_site_U_iso_or_equiv
_atom_site_adp_type
_atom_site_occupancy
_atom_site_site_symmetry_order
_atom_site_calc_flag
_atom_site_refinement_flags_posn
_atom_site_refinement_flags_adp
_atom_site_refinement_flags_occupancy
_atom_site_disorder_assembly
_atom_site_disorder_group
W1 W 0.62270(2) 0.63908(2) 0.68970(2) 0.02936(8) Uani 1 1 d . . . . .
Br1 Br 0.53536(5) 0.58306(4) 0.88580(4) 0.03502(12) Uani 1 1 d . . . . .
Br2 Br 0.39673(5) 0.59332(3) 0.60004(4) 0.03247(12) Uani 1 1 d . . . . .
C1 C 0.7638(5) 0.6749(4) 0.7927(4) 0.0346(11) Uani 1 1 d . . . . .
O1 O 0.8482(4) 0.6907(3) 0.8528(4) 0.0445(9) Uani 1 1 d . . . . .
C2 C 0.7830(5) 0.5998(4) 0.6192(5) 0.0395(12) Uani 1 1 d . . . . .
O2 O 0.8782(4) 0.5794(3) 0.5791(4) 0.0537(11) Uani 1 1 d . . . . .
C3 C 0.6362(5) 0.5022(4) 0.6905(4) 0.0335(11) Uani 1 1 d . . . . .
O3 O 0.6361(4) 0.4213(3) 0.6913(3) 0.0429(9) Uani 1 1 d . . . . .
N1 N 0.5302(4) 0.7761(3) 0.7223(3) 0.0321(9) Uani 1 1 d . . . . .
N2 N 0.4571(4) 0.8162(3) 0.6374(4) 0.0357(10) Uani 1 1 d D . . . .
H2 H 0.437(5) 0.783(2) 0.577(2) 0.031(14) Uiso 1 1 d D . . . .
C4 C 0.5985(6) 0.8254(4) 0.9187(5) 0.0425(13) Uani 1 1 d . . . . .
H41 H 0.568195 0.768049 0.953512 0.064 Uiso 1 1 calc R U . . .
H42 H 0.580819 0.878092 0.968509 0.064 Uiso 1 1 calc R U . . .
H43 H 0.689662 0.820944 0.907300 0.064 Uiso 1 1 calc R U . . .
C5 C 0.5325(5) 0.8395(4) 0.8067(5) 0.0353(11) Uani 1 1 d . . . . .
C6 C 0.4613(6) 0.9176(4) 0.7743(5) 0.0425(13) Uani 1 1 d . . . . .
H6 H 0.447177 0.971526 0.818608 0.051 Uiso 1 1 calc R U . . .
C7 C 0.4155(5) 0.9010(4) 0.6653(5) 0.0401(12) Uani 1 1 d . . . . .
C8 C 0.3406(6) 0.9602(4) 0.5847(6) 0.0526(16) Uani 1 1 d . . . . .
H81 H 0.394984 1.008891 0.554231 0.079 Uiso 1 1 calc R U . . .
H82 H 0.270297 0.988786 0.624628 0.079 Uiso 1 1 calc R U . . .
H83 H 0.307527 0.921781 0.522364 0.079 Uiso 1 1 calc R U . . .
N3 N 0.6424(4) 0.7090(3) 0.5223(3) 0.0319(9) Uani 1 1 d . . . . .
N4 N 0.6044(4) 0.6670(3) 0.4229(4) 0.0337(9) Uani 1 1 d D . . . .
H4 H 0.573(5) 0.6104(13) 0.419(5) 0.044(18) Uiso 1 1 d D . . . .
C9 C 0.7711(6) 0.8457(4) 0.5766(5) 0.0404(13) Uani 1 1 d . . . . .
H91 H 0.705099 0.880903 0.614608 0.061 Uiso 1 1 calc R U . . .
H92 H 0.828416 0.888702 0.538960 0.061 Uiso 1 1 calc R U . . .
H93 H 0.818687 0.808858 0.632709 0.061 Uiso 1 1 calc R U . . .
C10 C 0.7119(5) 0.7824(3) 0.4904(4) 0.0301(10) Uani 1 1 d . . . . .
C11 C 0.7163(5) 0.7867(4) 0.3723(4) 0.0333(10) Uani 1 1 d . . . . .
H11 H 0.759285 0.831531 0.328390 0.040 Uiso 1 1 calc R U . . .
C12 C 0.6459(5) 0.7130(4) 0.3321(4) 0.0346(11) Uani 1 1 d . . . . .
C13 C 0.6107(6) 0.6855(5) 0.2133(5) 0.0467(14) Uani 1 1 d . . . . .
H131 H 0.610253 0.617636 0.207210 0.070 Uiso 1 1 calc R U . . .
H132 H 0.672346 0.711206 0.160965 0.070 Uiso 1 1 calc R U . . .
H133 H 0.526550 0.709612 0.193935 0.070 Uiso 1 1 calc R U . . .

loop_
_atom_site_aniso_label
_atom_site_aniso_U_11
_atom_site_aniso_U_22
_atom_site_aniso_U_33
_atom_site_aniso_U_23
_atom_site_aniso_U_13
_atom_site_aniso_U_12
W1 0.03168(12) 0.02803(11) 0.02823(11) 0.00363(7) -0.00267(8) -0.00150(8)
Br1 0.0360(3) 0.0390(3) 0.0302(2) 0.0055(2) 0.00224(19) -0.0003(2)
Br2 0.0322(3) 0.0328(2) 0.0323(2) 0.00119(19) -0.00279(19) -0.0034(2)
C1 0.040(3) 0.033(3) 0.031(2) 0.005(2) 0.004(2) 0.004(2)
O1 0.039(2) 0.044(2) 0.050(2) 0.0042(19) -0.0119(18) -0.0058(18)
C2 0.035(3) 0.047(3) 0.037(3) 0.012(2) 0.007(2) 0.006(2)
O2 0.049(3) 0.058(3) 0.055(3) 0.017(2) 0.011(2) 0.011(2)
C3 0.034(3) 0.040(3) 0.027(2) 0.002(2) -0.002(2) 0.004(2)
O3 0.054(3) 0.037(2) 0.038(2) 0.0026(16) -0.0036(18) 0.0010(18)
N1 0.034(2) 0.032(2) 0.030(2) 0.0015(17) -0.0028(17) -0.0021(17)
N2 0.038(2) 0.034(2) 0.035(2) 0.0008(19) -0.0085(19) 0.0031(19)
C4 0.046(3) 0.044(3) 0.038(3) -0.002(2) -0.007(2) -0.001(3)
C5 0.035(3) 0.034(3) 0.037(3) -0.001(2) 0.001(2) -0.002(2)
C6 0.044(3) 0.032(3) 0.051(3) -0.006(2) -0.003(3) 0.003(2)
C7 0.037(3) 0.033(3) 0.050(3) -0.001(2) -0.008(2) 0.001(2)
C8 0.055(4) 0.039(3) 0.063(4) 0.003(3) -0.017(3) 0.007(3)
N3 0.032(2) 0.033(2) 0.031(2) -0.0009(17) -0.0029(17) -0.0037(17)
N4 0.031(2) 0.039(2) 0.031(2) -0.0028(18) 0.0013(17) -0.0070(18)
C9 0.044(3) 0.040(3) 0.037(3) 0.002(2) -0.003(2) -0.014(2)
C10 0.028(2) 0.030(2) 0.032(2) 0.0021(19) -0.0013(19) -0.0005(19)
C11 0.032(3) 0.036(3) 0.033(2) 0.002(2) 0.0043(19) -0.001(2)
C12 0.031(3) 0.042(3) 0.032(2) 0.000(2) 0.003(2) -0.004(2)
C13 0.043(3) 0.066(4) 0.032(3) -0.007(3) 0.002(2) -0.008(3)

_geom_special_details            
;
 All esds (except the esd in the dihedral angle between two l.s. planes)
 are estimated using the full covariance matrix.  The cell esds are taken
 into account individually in the estimation of esds in distances, angles
 and torsion angles; correlations between esds in cell parameters are only
 used when they are defined by crystal symmetry.  An approximate (isotropic)
 treatment of cell esds is used for estimating esds involving l.s. planes.
;
loop_
_geom_bond_atom_site_label_1
_geom_bond_atom_site_label_2
_geom_bond_distance
_geom_bond_site_symmetry_2
_geom_bond_publ_flag
W1 Br1 2.6347(5) . ?
W1 Br2 2.6810(5) . ?
W1 C1 1.976(5) . ?
W1 C2 1.988(6) . ?
W1 C3 1.976(6) . ?
W1 N1 2.240(4) . ?
W1 N3 2.230(4) . ?
C1 O1 1.154(6) . ?
C2 O2 1.160(7) . ?
C3 O3 1.166(7) . ?
N1 N2 1.380(5) . ?
N1 C5 1.351(7) . ?
N2 H2 0.8800(10) . ?
N2 C7 1.342(7) . ?
C4 H41 0.9800 . ?
C4 H42 0.9800 . ?
C4 H43 0.9800 . ?
C4 C5 1.497(7) . ?
C5 C6 1.403(8) . ?
C6 H6 0.9500 . ?
C6 C7 1.386(8) . ?
C7 C8 1.494(8) . ?
C8 H81 0.9800 . ?
C8 H82 0.9800 . ?
C8 H83 0.9800 . ?
N3 N4 1.372(6) . ?
N3 C10 1.347(6) . ?
N4 H4 0.8800(10) . ?
N4 C12 1.341(7) . ?
C9 H91 0.9800 . ?
C9 H92 0.9800 . ?
C9 H93 0.9800 . ?
C9 C10 1.495(7) . ?
C10 C11 1.397(7) . ?
C11 H11 0.9500 . ?
C11 C12 1.377(7) . ?
C12 C13 1.496(7) . ?
C13 H131 0.9800 . ?
C13 H132 0.9800 . ?
C13 H133 0.9800 . ?

loop_
_geom_angle_atom_site_label_1
_geom_angle_atom_site_label_2
_geom_angle_atom_site_label_3
_geom_angle
_geom_angle_site_symmetry_1
_geom_angle_site_symmetry_3
_geom_angle_publ_flag
Br1 W1 Br2 86.849(17) . . ?
C1 W1 Br1 79.30(15) . . ?
C1 W1 Br2 164.95(16) . . ?
C1 W1 C2 71.9(2) . . ?
C1 W1 N1 89.58(18) . . ?
C1 W1 N3 110.13(18) . . ?
C2 W1 Br1 126.70(15) . . ?
C2 W1 Br2 121.90(17) . . ?
C2 W1 N1 134.7(2) . . ?
C2 W1 N3 70.30(19) . . ?
C3 W1 Br1 73.55(14) . . ?
C3 W1 Br2 79.67(14) . . ?
C3 W1 C1 101.8(2) . . ?
C3 W1 C2 69.9(2) . . ?
C3 W1 N1 155.46(19) . . ?
C3 W1 N3 116.52(18) . . ?
N1 W1 Br1 87.54(11) . . ?
N1 W1 Br2 83.91(10) . . ?
N3 W1 Br1 162.99(11) . . ?
N3 W1 Br2 81.92(11) . . ?
N3 W1 N1 78.63(16) . . ?
O1 C1 W1 176.2(5) . . ?
O2 C2 W1 177.9(6) . . ?
O3 C3 W1 175.8(5) . . ?
N2 N1 W1 119.1(3) . . ?
C5 N1 W1 136.1(3) . . ?
C5 N1 N2 104.7(4) . . ?
N1 N2 H2 118(3) . . ?
C7 N2 N1 112.7(4) . . ?
C7 N2 H2 129(3) . . ?
H41 C4 H42 109.5 . . ?
H41 C4 H43 109.5 . . ?
H42 C4 H43 109.5 . . ?
C5 C4 H41 109.5 . . ?
C5 C4 H42 109.5 . . ?
C5 C4 H43 109.5 . . ?
N1 C5 C4 124.1(5) . . ?
N1 C5 C6 109.8(5) . . ?
C6 C5 C4 126.1(5) . . ?
C5 C6 H6 126.5 . . ?
C7 C6 C5 106.9(5) . . ?
C7 C6 H6 126.5 . . ?
N2 C7 C6 105.9(5) . . ?
N2 C7 C8 122.5(5) . . ?
C6 C7 C8 131.6(5) . . ?
C7 C8 H81 109.5 . . ?
C7 C8 H82 109.5 . . ?
C7 C8 H83 109.5 . . ?
H81 C8 H82 109.5 . . ?
H81 C8 H83 109.5 . . ?
H82 C8 H83 109.5 . . ?
N4 N3 W1 121.8(3) . . ?
C10 N3 W1 131.5(3) . . ?
C10 N3 N4 105.1(4) . . ?
N3 N4 H4 124(4) . . ?
C12 N4 N3 111.8(4) . . ?
C12 N4 H4 123(4) . . ?
H91 C9 H92 109.5 . . ?
H91 C9 H93 109.5 . . ?
H92 C9 H93 109.5 . . ?
C10 C9 H91 109.5 . . ?
C10 C9 H92 109.5 . . ?
C10 C9 H93 109.5 . . ?
N3 C10 C9 120.9(5) . . ?
N3 C10 C11 110.0(4) . . ?
C11 C10 C9 129.1(5) . . ?
C10 C11 H11 126.8 . . ?
C12 C11 C10 106.3(5) . . ?
C12 C11 H11 126.8 . . ?
N4 C12 C11 106.8(4) . . ?
N4 C12 C13 122.6(5) . . ?
C11 C12 C13 130.5(5) . . ?
C12 C13 H131 109.5 . . ?
C12 C13 H132 109.5 . . ?
C12 C13 H133 109.5 . . ?
H131 C13 H132 109.5 . . ?
H131 C13 H133 109.5 . . ?
H132 C13 H133 109.5 . . ?

loop_
_geom_torsion_atom_site_label_1
_geom_torsion_atom_site_label_2
_geom_torsion_atom_site_label_3
_geom_torsion_atom_site_label_4
_geom_torsion
_geom_torsion_site_symmetry_1
_geom_torsion_site_symmetry_2
_geom_torsion_site_symmetry_3
_geom_torsion_site_symmetry_4
_geom_torsion_publ_flag
W1 N1 N2 C7 -175.2(4) . . . . ?
W1 N1 C5 C4 -7.0(9) . . . . ?
W1 N1 C5 C6 174.8(4) . . . . ?
W1 N3 N4 C12 -168.3(4) . . . . ?
W1 N3 C10 C9 -14.3(7) . . . . ?
W1 N3 C10 C11 165.9(4) . . . . ?
N1 N2 C7 C6 -0.9(7) . . . . ?
N1 N2 C7 C8 176.6(5) . . . . ?
N1 C5 C6 C7 -0.8(7) . . . . ?
N2 N1 C5 C4 178.4(5) . . . . ?
N2 N1 C5 C6 0.2(6) . . . . ?
C4 C5 C6 C7 -178.9(6) . . . . ?
C5 N1 N2 C7 0.5(6) . . . . ?
C5 C6 C7 N2 1.0(7) . . . . ?
C5 C6 C7 C8 -176.2(7) . . . . ?
N3 N4 C12 C11 1.4(6) . . . . ?
N3 N4 C12 C13 -175.9(5) . . . . ?
N3 C10 C11 C12 0.3(6) . . . . ?
N4 N3 C10 C9 -179.6(5) . . . . ?
N4 N3 C10 C11 0.5(6) . . . . ?
C9 C10 C11 C12 -179.5(5) . . . . ?
C10 N3 N4 C12 -1.2(6) . . . . ?
C10 C11 C12 N4 -1.0(6) . . . . ?
C10 C11 C12 C13 176.0(6) . . . . ?

_shelx_res_file                  
;
TITL lst216_1_a.res in P2(1)/n
    lst216_1.res
    created by SHELXL-2019/3 at 15:36:39 on 13-May-2024
REM Old TITL LST216_1 in P2(1)/n
REM SHELXT solution in P2(1)/n: R1 0.061, Rweak 0.007, Alpha 0.023
REM <I/s> 0.512 for 163 systematic absences, Orientation as input
REM Formula found by SHELXT: C14 N3 O3 Br2 W
CELL 0.71073 10.5949 14.4051 11.7972 90 91.105 90
ZERR 4 0.0002 0.0003 0.0003 0 0.002 0
LATT 1
SYMM 0.5-X,0.5+Y,0.5-Z
SFAC C H N O Br W
UNIT 52 64 16 12 8 4
DFIX 0.88 0.001 N2 H2 N4 H4

L.S. 10 0 0
PLAN  4
SIZE 0.11 0.17 0.22
TEMP -173.15(10)
CONF
BOND
LIST 4
MORE -1
BOND $H
fmap 2 53
acta
REM <olex2.extras>
REM <HklSrc "%.\\LST216_1.hkl">
REM </olex2.extras>

WGHT    0.052400    1.139600
FVAR       0.18755
W1    6    0.622705    0.639078    0.689705    11.00000    0.03168    0.02803 =
         0.02823    0.00363   -0.00267   -0.00150
BR1   5    0.535355    0.583065    0.885798    11.00000    0.03600    0.03896 =
         0.03015    0.00554    0.00224   -0.00031
BR2   5    0.396730    0.593323    0.600035    11.00000    0.03224    0.03276 =
         0.03227    0.00119   -0.00279   -0.00338
C1    1    0.763758    0.674910    0.792709    11.00000    0.04048    0.03287 =
         0.03059    0.00485    0.00397    0.00441
O1    4    0.848182    0.690716    0.852846    11.00000    0.03858    0.04400 =
         0.05049    0.00424   -0.01192   -0.00585
C2    1    0.783020    0.599754    0.619184    11.00000    0.03490    0.04697 =
         0.03688    0.01228    0.00656    0.00586
O2    4    0.878193    0.579377    0.579100    11.00000    0.04890    0.05785 =
         0.05480    0.01684    0.01072    0.01087
C3    1    0.636178    0.502240    0.690533    11.00000    0.03415    0.03979 =
         0.02654    0.00196   -0.00170    0.00420
O3    4    0.636068    0.421291    0.691324    11.00000    0.05377    0.03714 =
         0.03756    0.00263   -0.00359    0.00103
N1    3    0.530177    0.776108    0.722260    11.00000    0.03410    0.03241 =
         0.02963    0.00151   -0.00280   -0.00206
N2    3    0.457119    0.816212    0.637430    11.00000    0.03757    0.03401 =
         0.03503    0.00079   -0.00847    0.00306
H2    2    0.437363    0.782524    0.577446    11.00000    0.03079
C4    1    0.598482    0.825435    0.918665    11.00000    0.04581    0.04361 =
         0.03780   -0.00195   -0.00666   -0.00089
AFIX 137
H41   2    0.568195    0.768049    0.953512    11.00000   -1.50000
H42   2    0.580819    0.878092    0.968509    11.00000   -1.50000
H43   2    0.689662    0.820944    0.907300    11.00000   -1.50000
AFIX   0
C5    1    0.532462    0.839514    0.806683    11.00000    0.03503    0.03423 =
         0.03653   -0.00109    0.00101   -0.00172
C6    1    0.461300    0.917587    0.774289    11.00000    0.04393    0.03242 =
         0.05092   -0.00624   -0.00262    0.00320
AFIX  43
H6    2    0.447177    0.971526    0.818608    11.00000   -1.20000
AFIX   0
C7    1    0.415522    0.901028    0.665291    11.00000    0.03686    0.03322 =
         0.04978   -0.00093   -0.00761    0.00099
C8    1    0.340645    0.960210    0.584700    11.00000    0.05462    0.03932 =
         0.06325    0.00305   -0.01717    0.00719
AFIX 137
H81   2    0.394984    1.008891    0.554231    11.00000   -1.50000
H82   2    0.270297    0.988786    0.624628    11.00000   -1.50000
H83   2    0.307527    0.921781    0.522364    11.00000   -1.50000
AFIX   0
N3    3    0.642371    0.708959    0.522270    11.00000    0.03181    0.03281 =
         0.03100   -0.00088   -0.00294   -0.00370
N4    3    0.604403    0.667046    0.422950    11.00000    0.03110    0.03931 =
         0.03064   -0.00283    0.00133   -0.00705
H4    2    0.573470    0.610424    0.418868    11.00000    0.04439
C9    1    0.771123    0.845657    0.576589    11.00000    0.04422    0.03987 =
         0.03701    0.00239   -0.00330   -0.01353
AFIX 137
H91   2    0.705099    0.880903    0.614608    11.00000   -1.50000
H92   2    0.828416    0.888702    0.538960    11.00000   -1.50000
H93   2    0.818687    0.808858    0.632709    11.00000   -1.50000
AFIX   0
C10   1    0.711900    0.782374    0.490402    11.00000    0.02839    0.02997 =
         0.03176    0.00206   -0.00131   -0.00048
C11   1    0.716271    0.786669    0.372279    11.00000    0.03199    0.03559 =
         0.03256    0.00189    0.00429   -0.00079
AFIX  43
H11   2    0.759285    0.831531    0.328390    11.00000   -1.20000
AFIX   0
C12   1    0.645850    0.712964    0.332094    11.00000    0.03055    0.04169 =
         0.03167   -0.00042    0.00344   -0.00357
C13   1    0.610719    0.685484    0.213303    11.00000    0.04264    0.06570 =
         0.03170   -0.00675    0.00191   -0.00816
AFIX 137
H131  2    0.610253    0.617636    0.207210    11.00000   -1.50000
H132  2    0.672346    0.711206    0.160965    11.00000   -1.50000
H133  2    0.526550    0.709612    0.193935    11.00000   -1.50000
AFIX   0
HKLF 4


REM  lst216_1_a.res in P2(1)/n
REM wR2 = 0.0860, GooF = S = 1.054, Restrained GooF = 1.053 for all data
REM R1 = 0.0343 for 3787 Fo > 4sig(Fo) and 0.0428 for all 4465 data
REM 220 parameters refined using 2 restraints

END

WGHT      0.0524      1.1395

REM Highest difference peak  3.696,  deepest hole -1.029,  1-sigma level  0.180
Q1    1   0.5592  0.6432  0.7226  11.00000  0.05    3.70
Q2    1   0.6188  0.5835  0.6814  11.00000  0.05    1.86
Q3    1   0.6287  0.6934  0.6752  11.00000  0.05    1.76
Q4    1   0.6181  0.6344  0.6218  11.00000  0.05    1.47
;
_shelx_res_checksum              25904
_shelx_hkl_file                  
;
   0   0   1   -0.26    0.81
   0   0  -1   -2.52    2.39
   0   0   1    0.96    1.89
   0   0  -1   -0.69    1.03
   0   0  -1   -2.72    2.71
   0   0   1   -0.44    1.27
   0   0   1   -1.32    1.05
   0   0  -1    0.45    0.73
   0   0  -1   -0.61    0.75
   0   0   1   -0.93    1.15
   0   0  -2 1481.34   17.83
   0   0   2 1400.83   17.05
   0   0  -2 1457.61   24.43
   0   0   2 1439.55   36.77
   0   0   2 1461.58   25.32
   0   0  -2 1441.33   35.71
   0   0  -2 1461.99   21.62
   0   0   2 1422.61   16.23
   0   0   2 1523.47   23.18
   0   0  -2 1438.85   15.36
   0   0  -2 1485.20   32.68
   0   0   2 1373.69   30.72
   0   0   2 1579.48   20.02
   0   0  -2 1572.07   27.20
   0   0   2 1460.61   27.15
   0   0  -2 1516.49   19.21
   0   0  -2 1489.27   22.60
   0   0  -2 1531.91   17.91
   0   0   2 1489.38   18.02
   0   0   2 1212.14   42.83
   0   0  -2 1484.95   23.55
   0   0   2 1533.51   23.94
   0   0  -3    6.75    9.00
   0   0  -3   16.71   12.39
   0   0   3    0.05    2.13
   0   0   3   -2.86   10.23
   0   0   3   20.17    9.47
   0   0  -3    4.39    3.08
   0   0  -3   24.48   14.73
   0   0   3    0.91    2.35
   0   0   3    6.86   10.69
   0   0   3    6.03    5.69
   0   0  -3    3.81    5.37
   0   0  -3    0.64    4.47
   0   0  -3    1.90    3.98
   0   0   3    1.30    4.03
   0   0   3    4.05    4.79
   0   0  -3   17.29    9.49
   0   0   3    1.14    2.22
   0   0  -3    2.51    2.56
   0   0  -3    0.34    3.49
   0   0   3   -0.25    3.08
   0   0  -4 1388.82   52.81
   0   0   4 1722.92   55.58
   0   0  -4 1722.12   36.39
   0   0  -4 1853.50   27.40
   0   0   4 1778.94   38.44
   0   0   4 1814.37   35.74
   0   0  -4 2054.74   53.18
   0   0  -4 1833.72   32.40
   0   0   4 1864.80   45.96
   0   0   4 1788.83   24.86
   0   0  -4 1756.26   39.45
   0   0  -4 1793.31   27.91
   0   0   4 1797.82   29.60
   0   0   4 1739.89   40.24
   0   0  -4 1723.85   25.83
   0   0   4 1787.64   26.90
   0   0   4 1575.82   65.50
   0   0   4 1705.99   34.67
   0   0  -4 1196.13   79.06
   0   0  -4 1906.25   35.45
   0   0  -4 1778.89   33.81
   0   0  -5    2.12    3.27
   0   0  -5    0.38    6.25
   0   0   5   -0.47    7.20
   0   0   5    7.13   11.76
   0   0  -5    1.57   10.56
   0   0   5   -4.39   11.69
   0   0   5    0.66    2.39
   0   0   5   -1.90    5.66
   0   0  -5   -9.56   14.70
   0   0  -5    1.20    4.09
   0   0   5   -9.85    8.84
   0   0  -5   -3.16    5.23
   0   0   5    7.87    6.03
   0   0   5   -2.18    4.05
   0   0  -5   -1.05    3.36
   0   0  -5    4.31    7.99
   0   0   5  -11.83   23.30
   0   0   5    3.18    2.71
   0   0  -5    0.11    3.50
   0   0   5   -0.46    3.30
   0   0  -5   -0.95    3.11
   0   0  -6   45.16    5.74
   0   0  -6   50.39   13.89
   0   0   6   46.21   10.70
   0   0  -6   46.12   16.49
   0   0   6   54.77    9.76
   0   0   6   59.20    5.94
   0   0   6   64.37   13.86
   0   0   6   18.76    7.19
   0   0  -6   35.37    8.47
   0   0   6   34.65    6.07
   0   0  -6   34.29    4.92
   0   0   6   32.30    4.90
   0   0   6   35.81    6.51
   0   0   6   -2.04   23.51
   0   0  -6   13.43    8.05
   0   0  -6   64.91   53.31
   0   0  -6   47.19    7.26
   0   0  -7   -1.57    3.40
   0   0   7   -7.78    9.29
   0   0  -7   -5.14   11.61
   0   0  -7  -24.04   14.93
   0   0   7  -14.80   14.09
   0   0   7   -1.50    7.12
   0   0  -7    3.36   17.30
   0   0   7   -0.27    2.76
   0   0   7   -1.97    4.56
   0   0  -7    1.20    5.16
   0   0   7    2.69    4.40
   0   0  -7   -3.18    3.26
   0   0   7   -1.61    2.93
   0   0  -7    2.38    4.66
   0   0  -7   -2.22    8.92
   0   0  -8  421.40   32.43
   0   0  -8  337.95   26.22
   0   0   8  397.83   25.08
   0   0  -8  450.40   17.05
   0   0   8  445.47   30.91
   0   0   8  420.77   16.50
   0   0   8  405.98   27.77
   0   0   8  405.15   23.15
   0   0  -8  431.91   37.29
   0   0   8  364.82   17.30
   0   0  -8  340.36   22.12
   0   0  -8  374.18   19.95
   0   0   8  377.55   16.03
   0   0   8  361.25   20.41
   0   0   9   -4.78    9.71
   0   0  -9   -7.71   15.20
   0   0  -9   -4.14   61.04
   0   0  -9    1.96   14.24
   0   0  -9    0.19    4.51
   0   0   9    6.85    4.24
   0   0  -9  -26.57   24.69
   0   0   9  -22.70   18.83
   0   0   9   -5.59    9.11
   0   0   9  -12.51   17.18
   0   0  -9    0.55    6.38
   0   0   9    1.13    5.75
   0   0  -9    1.92    2.78
   0   0  -9   -2.44    4.72
   0   0   9    1.89    3.59
   0   0   9    3.75    5.58
   0   0  10 1469.93   47.67
   0   0 -10 1608.16   63.23
   0   0 -10 1222.32   40.39
   0   0 -10 1684.40   33.79
   0   0 -10 1761.60   70.55
   0   0  10 1438.92   43.45
   0   0  10 1426.52   32.89
   0   0  10 1497.66   54.70
   0   0 -10 1488.54   30.14
   0   0  10 1327.53   34.50
   0   0 -10 1500.17   45.97
   0   0 -10 1423.16   40.63
   0   0 -10 1003.40   94.87
   0   0  10 1382.31   32.15
   0   0 -11   -6.35    5.20
   0   0 -11   -2.34   13.35
   0   0  11   -7.63    9.04
   0   0 -11   24.73   48.72
   0   0  11  -10.03    8.75
   0   0  11   -0.06    3.56
   0   0  11    1.70   16.78
   0   0 -11   -5.94   20.93
   0   0  11   -3.32    5.19
   0   0 -11    2.34    3.05
   0   0 -11   -1.06    6.18
   0   0  11    0.36    4.02
   0   0 -11   -2.08    5.45
   0   0 -12   35.28    6.83
   0   0 -12   56.37   17.56
   0   0  12   24.58   10.63
   0   0 -12   40.20   24.11
   0   0  12   26.04    9.38
   0   0  12   17.71    4.83
   0   0  12   29.84   17.96
   0   0  12   53.86    8.64
   0   0 -12   38.33    9.09
   0   0 -12   42.19    6.81
   0   0  12   35.75    6.59
   0   0 -12   38.35    8.21
   0   0 -13    1.60   44.84
   0   0 -13  -15.99   14.54
   0   0 -13    3.43    5.35
   0   0  13   -9.48    9.45
   0   0  13   26.35   10.10
   0   0  13    6.48    4.74
   0   0  13    6.42   18.11
   0   0 -13   30.59   22.32
   0   0 -13    3.28    5.71
   0   0  13   -0.65    5.35
   0   0  13   -6.33    4.02
   0   0 -14  226.12   26.60
   0   0  14  191.94   19.89
   0   0 -14  227.27   32.57
   0   0  14  209.82   15.04
   0   0  14  178.59   19.01
   0   0  14  204.05   28.19
   0   0  14  145.09   13.43
   0   0 -14  152.32   16.23
   0   0 -14  157.97   51.72
   0   0 -15  -11.75   16.96
   0   0 -15  -26.23   38.18
   0   0  15  -12.97   10.58
   0   0  15   -6.80    9.50
   0   0 -15   12.40   21.48
   0   0  15    3.99    5.60
   0   1  -1  291.77    9.52
   0  -1  -1  328.23   13.16
   0   1  -1  313.08    8.46
   0  -1   1  315.58    9.63
   0  -1   1  304.99    8.43
   0   1   1  280.31   13.13
   0  -1   1  240.43   10.02
   0  -1  -1  299.23    6.78
   0   1  -1  293.10   10.96
   0   1   1  276.47    9.32
   0   1   1  228.04   16.21
   0  -1   1  303.36   12.08
   0   1  -1  257.69   14.40
   0  -1  -1  312.35    7.35
   0  -1  -1  332.09    6.59
   0   1  -1  270.97    6.68
   0  -1   1  321.84    8.87
   0   1  -1  338.26    8.59
   0  -1   1  318.09    8.49
   0   1  -1  326.22    7.89
   0  -1  -1  132.39   11.98
   0   1   1  329.61    6.16
   0  -1  -1  319.33    5.91
   0   1   1  202.85   22.80
   0  -1   1  299.78    7.69
   0   1   2  525.17   23.55
   0  -1  -2  606.03   23.62
   0   1  -2  555.27   13.85
   0  -1   2  598.76   17.54
   0   1  -2  533.27   16.74
   0  -1   2  605.00   23.27
   0  -1  -2  540.23   14.36
   0   1   2  550.36   14.99
   0  -1   2  537.53   13.38
   0   1  -2  555.87   22.67
   0   1  -2  619.44   17.26
   0   1   2  530.29   18.60
   0  -1   2  555.96   17.71
   0   1  -2  617.17   22.46
   0  -1   2  558.35   13.13
   0  -1   2  417.76   20.23
   0  -1  -2  658.35   24.13
   0   1   2  544.70   12.64
   0  -1   2  564.50   23.21
   0  -1  -2  392.96   18.91
   0   1   2  473.35   22.59
   0   1  -2  631.25   22.83
   0  -1  -2  556.77   12.38
   0   1  -2  597.32   11.85
   0  -1   2  598.04   16.72
   0   1   2  623.80   12.56
   0  -1   2  571.08   12.84
   0   1   2  586.22   13.22
   0  -1  -2  594.73   18.07
   0   1   2  608.86   18.36
   0  -1  -2  566.29   12.79
   0   1  -2  585.81   16.37
   0   1  -2  587.77   12.74
   0  -1  -2  583.86   11.64
   0   1  -2  586.51   11.77
   0  -1   2  495.30   25.72
   0  -1   2  554.92   14.53
   0   1   2  560.08   15.04
   0   1   2  601.75   11.37
   0  -1  -2  611.05   10.93
   0   1  -2  565.76   14.36
   0  -1  -2  347.81   39.38
   0  -1   3  729.20   31.75
   0   1  -3  748.91   30.99
   0  -1  -3  773.25   11.96
   0   1  -3  723.51   22.51
   0   1  -3  696.44   17.70
   0   1   3  768.86   22.84
   0  -1   3  691.17   16.93
   0  -1  -3  692.49   20.60
   0  -1   3  765.68   24.50
   0  -1  -3  824.53   33.29
   0   1   3  652.08   32.27
   0  -1   3  740.93   23.15
   0   1   3  720.73   17.97
   0   1   3  703.05   31.74
   0  -1   3  758.52   16.54
   0  -1   3  770.18   34.22
   0  -1   3  753.60   27.92
   0  -1  -3  754.38   30.69
   0   1  -3  782.62   31.93
   0  -1  -3  720.97   16.93
   0   1  -3  753.60   21.92
   0   1   3  663.33   26.82
   0   1  -3  701.01   13.65
   0  -1  -3  716.67   18.42
   0  -1  -3  809.15   25.07
   0   1  -3  719.52   21.64
   0  -1  -3  742.54   15.81
   0  -1   3  692.16   22.53
   0  -1   3  747.16   17.22
   0   1  -3  772.15   17.28
   0   1   3  714.86   23.70
   0   1   3  754.71   17.21
   0  -1   3  610.23   37.29
   0   1   3  599.21   48.42
   0  -1   3  739.89   15.96
   0   1  -3  721.10   19.78
   0   1   3  682.42   19.86
   0   1   3  690.11   19.89
   0  -1   3  729.20   19.68
   0   1  -3  721.04   15.44
   0  -1  -3  718.57   14.33
   0  -1  -3  521.30   67.74
   0   1   3  707.40   14.96
   0   1  -4  739.17   24.41
   0  -1   4  666.46   34.70
   0   1   4  722.67   24.36
   0   1   4  698.57   36.32
   0   1  -4  713.33   32.69
   0  -1   4  670.50   24.78
   0  -1  -4  729.49   22.61
   0  -1   4  662.14   17.97
   0  -1  -4  787.88   14.55
   0  -1  -4  742.41   35.09
   0   1  -4  666.33   19.07
   0   1   4  636.32   29.25
   0   1   4  751.12   21.20
   0  -1  -4  663.28   31.77
   0   1   4  699.98   15.81
   0  -1  -4  723.43   19.16
   0   1  -4  657.90   35.09
   0  -1   4  528.17   28.61
   0  -1   4  769.17   33.02
   0  -1   4  717.25   25.15
   0   1   4  778.18   32.77
   0   1  -4  710.38   22.74
   0  -1   4  689.84   17.25
   0   1  -4  711.24   14.51
   0  -1  -4  731.62   20.10
   0  -1  -4  735.65   17.66
   0  -1   4  709.00   25.47
   0   1   4  711.76   26.26
   0   1  -4  689.62   24.01
   0   1  -4  727.80   18.56
   0   1   4  761.28   19.57
   0  -1  -4  743.75   26.30
   0  -1   4  775.59   19.51
   0  -1   4  737.95   17.64
   0   1   4  762.50   17.43
   0  -1   4  692.52   21.98
   0  -1   4  636.47   42.41
   0   1   4  723.39   22.82
   0   1  -4  728.65   22.02
   0  -1  -4  737.27   16.37
   0   1   4  754.08   22.27
   0   1   4  564.86   46.97
   0  -1  -4  544.06   62.69
   0  -1  -4  768.35   22.90
   0   1  -4  744.37   17.15
   0   1   5  753.98   28.02
   0   1  -5  758.88   21.62
   0   1  -5  889.04   39.80
   0  -1   5  790.92   28.89
   0  -1  -5  832.35   39.86
   0   1  -5  765.84   26.92
   0  -1  -5  800.19   17.00
   0  -1  -5  782.70   25.15
   0   1   5  709.01   40.26
   0  -1   5  758.11   39.53
   0  -1   5  771.60   19.63
   0   1   5  779.15   35.22
   0  -1   5  500.82   29.99
   0  -1  -5  777.68   36.47
   0  -1  -5  788.37   21.55
   0   1  -5  783.05   37.40
   0  -1   5  842.23   36.57
   0  -1   5  790.90   27.52
   0   1   5  805.25   24.07
   0   1  -5  781.89   15.91
   0   1   5  705.88   30.74
   0   1  -5  851.41   25.51
   0   1   5  752.62   17.93
   0  -1  -5  766.10   19.55
   0   1  -5  829.24   21.02
   0  -1  -5  846.16   23.02
   0   1  -5  831.97   28.67
   0  -1   5  782.42   21.24
   0   1   5  830.55   22.09
   0  -1  -5  817.88   30.26
   0  -1   5  763.62   28.63
   0   1   5  747.12   29.24
   0   1   5  764.67   19.28
   0  -1   5  688.81   47.31
   0   1   5  745.38   25.38
   0  -1  -5  786.70   25.49
   0   1  -5  777.04   25.71
   0  -1   5  803.88   25.59
   0   1  -5  772.48   24.97
   0   1   5  782.06   25.19
   0   1  -5  791.62   19.42
   0   1   5  671.92   51.57
   0  -1  -5  831.99   18.81
   0  -1  -5  685.73   74.41
   0  -1   5  800.70   19.97
   0   1   6  580.04   26.47
   0  -1  -6  685.19   38.46
   0   1  -6  640.82   20.51
   0   1  -6  649.80   36.30
   0  -1  -6  472.07   22.53
   0  -1  -6  669.96   16.54
   0  -1   6  628.73   27.41
   0  -1  -6  595.74   23.46
   0  -1   6  676.09   35.40
   0  -1   6  604.21   18.71
   0  -1   6  610.79   25.84
   0  -1  -6  527.75   35.30
   0   1   6  597.19   23.06
   0   1   6  609.95   33.36
   0   1  -6  585.16   38.77
   0   1   6  603.89   17.17
   0  -1  -6  740.24   22.94
   0   1   6  603.15   27.73
   0   1  -6  710.84   28.49
   0   1   6  690.57   21.71
   0  -1  -6  689.52   29.36
   0  -1   6  673.85   21.03
   0   1  -6  685.94   20.03
   0  -1  -6  488.56   69.24
   0  -1  -6  659.79   24.54
   0  -1   6  599.64   23.73
   0  -1  -6  627.18   17.33
   0  -1   6  500.88   43.04
   0   1  -6  650.38   18.50
   0   1   6  557.95   49.75
   0   1   6  649.30   18.97
   0   1   6  564.48   24.08
   0   1  -6  670.34   24.94
   0   1  -6  666.54   24.37
   0   1  -6  524.81   63.85
   0  -1   6  620.15   18.74
   0  -1  -7  442.83   22.61
   0   1   7  456.96   25.04
   0  -1   7  461.70   25.82
   0  -1  -7  555.20   16.15
   0   1  -7  536.08   19.53
   0   1  -7  502.46   33.98
   0  -1  -7  505.36   34.57
   0   1   7  512.68   32.88
   0  -1   7  493.37   17.83
   0   1   7  495.09   16.31
   0   1   7  528.92   23.13
   0  -1   7  501.25   24.98
   0   1  -7  552.67   39.02
   0  -1   7  453.18   30.84
   0  -1  -7  570.72   37.44
   0  -1  -7  529.05   20.53
   0  -1  -7  562.36   26.91
   0  -1   7  550.88   20.23
   0   1  -7  507.74   17.42
   0   1  -7  501.73   24.86
   0   1   7  543.43   20.21
   0  -1   7  501.03   17.71
   0  -1   7  370.19   40.04
   0   1  -7  392.34   64.51
   0   1  -7  527.74   22.69
   0   1  -7  529.50   17.14
   0  -1  -7  533.92   16.85
   0  -1  -7  524.90   23.00
   0   1   7  486.74   17.36
   0  -1  -7  292.22   62.45
   0  -1   7  493.60   22.74
   0   1   7  495.75   22.96
   0   1  -7  565.01   23.83
   0   1  -8   41.00    7.01
   0   1  -8   85.65   22.11
   0  -1  -8   48.92    6.07
   0  -1   8   49.84   13.05
   0   1   8   49.55   12.29
   0  -1  -8   58.54   15.97
   0  -1  -8   58.99   13.55
   0   1  -8   63.38   16.37
   0  -1  -8   91.97   59.74
   0  -1   8   71.10   23.59
   0  -1   8   66.80   15.81
   0   1  -8   42.77   21.48
   0   1   8   38.04   19.11
   0  -1   8   75.47   14.46
   0   1   8   38.29    8.80
   0   1   8   34.87    5.41
   0  -1  -8   41.60   19.89
   0  -1   8   31.42    5.81
   0  -1   8   61.72    8.29
   0   1   8   53.76    7.78
   0  -1  -8   56.89   10.29
   0   1  -8   49.89    9.08
   0   1  -8   53.01    6.26
   0  -1   8   41.94    7.72
   0  -1  -8   59.11    9.00
   0   1   8   58.05    7.09
   0   1  -8   43.17    7.92
   0   1   8   55.12    9.07
   0   1  -8   90.28   59.40
   0   1  -8   52.17    6.56
   0  -1   8   54.29    6.79
   0   1  -9   52.00    7.28
   0   1  -9   45.52   15.99
   0  -1   9   38.66   12.91
   0   1  -9   42.21   18.96
   0  -1  -9   47.94    6.61
   0  -1  -9   17.70   10.92
   0   1   9   61.96   13.45
   0  -1  -9   17.46   58.90
   0   1  -9  -20.05   55.16
   0  -1  -9   42.56   16.10
   0   1   9   47.78    6.36
   0   1   9   19.27   18.11
   0  -1  -9    8.59   20.22
   0  -1   9   50.24    6.88
   0   1   9   28.12    9.06
   0   1  -9   51.08   23.98
   0  -1   9   49.75   11.73
   0  -1   9   85.54   24.88
   0  -1   9   32.99   14.85
   0   1   9   38.63    7.71
   0  -1  -9   50.66   10.12
   0   1  -9   29.51    5.10
   0  -1   9   27.19    6.41
   0   1  -9   35.85    8.35
   0  -1  -9   41.34    7.85
   0   1   9   35.18    8.13
   0  -1   9   34.43    5.74
   0   1   9   39.90    6.13
   0   1  -9   44.54    8.15
   0   1 -10  162.73   24.44
   0   1 -10   87.58   19.55
   0  -1 -10   76.35   64.63
   0   1 -10  146.76   11.62
   0  -1  10  126.56   16.06
   0  -1 -10  111.57   20.86
   0   1  10   76.76   14.95
   0   1 -10  146.79   63.93
   0  -1 -10  153.57   10.22
   0  -1 -10  101.46   12.33
   0  -1  10  150.41   17.29
   0  -1  10  131.81   10.96
   0   1  10  206.69   27.05
   0  -1  10  156.78   22.39
   0   1 -10  176.48   31.71
   0  -1 -10  149.44   27.53
   0   1  10  154.93   16.05
   0  -1  10  131.57   25.17
   0   1  10  139.11   10.28
   0   1  10  102.07   10.76
   0  -1 -10   93.88    7.43
   0   1 -10  107.01    9.19
   0  -1  10   90.00   10.12
   0  -1 -10  112.37   13.76
   0   1 -10   96.97   12.33
   0  -1  10  100.51    9.47
   0   1 -10  131.23   12.87
   0  -1 -10  130.99   13.25
   0   1  10  112.55    9.79
   0  -1 -11  241.80   62.58
   0   1 -11  406.62   19.16
   0  -1  11  352.66   25.10
   0   1 -11  409.64   34.19
   0  -1 -11  443.56   16.20
   0  -1 -11  407.91   33.84
   0   1 -11  198.55   53.33
   0   1  11  358.98   25.80
   0   1  11  363.82   17.04
   0  -1  11  369.26   24.48
   0   1  11  422.15   30.85
   0   1 -11  451.82   41.41
   0   1  11  385.17   22.81
   0  -1  11  378.06   32.91
   0  -1 -11  465.77   39.91
   0  -1  11  385.85   18.93
   0  -1 -11  351.55   23.52
   0   1 -11  376.45   17.11
   0  -1 -11  353.05   14.25
   0  -1  11  361.41   18.86
   0   1  11  335.56   18.40
   0   1 -11  303.25   21.02
   0  -1 -11  381.53   21.83
   0   1  11  333.20   16.67
   0  -1  11  335.15   16.45
   0   1 -11  382.94   21.52
   0  -1  12  161.94   18.33
   0   1  12  183.06   18.91
   0  -1 -12  186.62   24.67
   0  -1 -12  215.25   11.87
   0  -1 -12  149.36   53.05
   0   1 -12  226.10   14.13
   0   1 -12  237.77   27.33
   0   1 -12  153.63   51.02
   0   1  12  202.90   13.22
   0  -1  12  209.44   28.67
   0   1  12  177.93   17.04
   0  -1  12  218.92   20.21
   0   1  12  242.42   25.82
   0  -1 -12  248.66   31.30
   0   1 -12  244.28   33.56
   0  -1  12  200.71   14.27
   0  -1  12  169.42   13.67
   0  -1 -12  199.89   18.73
   0   1 -12  171.88   16.78
   0  -1 -12  195.48   11.27
   0   1 -12  216.11   14.48
   0   1  12  163.70   13.85
   0   1  12  186.11   12.76
   0  -1 -12  163.31   14.67
   0   1 -12  178.48   15.40
   0  -1  12  186.05   12.66
   0   1 -13   50.87   46.46
   0  -1  13   47.21   11.72
   0   1 -13   57.49    8.60
   0   1 -13   77.44   19.36
   0  -1 -13   27.78   46.13
   0   1  13   46.10   12.12
   0  -1 -13   72.53   17.59
   0   1 -13   52.77   24.45
   0  -1  13   53.18   12.44
   0  -1 -13  100.34   26.72
   0  -1  13   56.99    8.53
   0   1  13   54.64    8.00
   0  -1  13   46.25   20.81
   0   1  13   52.84   19.27
   0   1  13   39.33   11.71
   0   1  13   56.00    9.15
   0   1 -13   28.29    7.87
   0  -1 -13   67.40   11.59
   0  -1  13   50.63    8.53
   0   1 -13   49.66    8.89
   0  -1  13   44.00    7.24
   0   1  13   55.43    7.55
   0   1 -14  -15.12   36.39
   0  -1 -14  -17.06   42.84
   0   1  14   32.02   11.17
   0  -1  14   24.98   11.57
   0   1 -14   17.96   13.61
   0  -1 -14    9.78   13.00
   0   1 -14   34.84   24.44
   0   1  14   36.98   18.42
   0  -1  14   27.27    6.78
   0  -1  14   16.05   18.58
   0  -1  14   31.39   10.91
   0   1  14   38.42   11.96
   0   1  14   19.36    6.19
   0  -1 -14   43.45   21.38
   0  -1 -14   16.61    6.87
   0   1  14   15.49    6.89
   0  -1  14   22.60    6.61
   0   1 -14   19.36    7.36
   0   1  14   12.76    4.54
   0   1  15   -4.16    9.68
   0  -1 -15   15.35   14.50
   0  -1 -15  -12.77   41.08
   0  -1  15   -0.38    9.14
   0   1 -15   28.79   17.29
   0  -1 -15    3.54   21.39
   0   1 -15   -5.21   22.65
   0  -1  15    9.67    9.06
   0   1  15   -5.70    9.42
   0  -1 -15    7.31    6.90
   0   1 -15    3.59    5.95
   0  -1  15   -7.68    6.68
   0   1  15    8.63    6.55
   0   2   0  127.58    5.58
   0  -2   0  124.46    5.71
   0   2   0  150.71   17.46
   0   2   0  134.92   26.25
   0   2   0  152.44    6.60
   0   2   0  149.33    4.58
   0   2   0  132.11    6.13
   0   2   0  138.74    6.27
   0  -2   0  145.36    6.63
   0   2   0  107.27   17.34
   0   2   0  124.20   25.62
   0  -2   0  133.65   16.85
   0   2  -1 3533.48   34.60
   0   2  -1 3546.30   38.45
   0  -2   1 3632.80   40.75
   0  -2  -1 3487.33   46.79
   0  -2   1 3345.42   33.98
   0   2  -1 3708.07   39.52
   0   2   1 3658.64   28.89
   0   2   1 3423.12   53.96
   0   2  -1 3356.54   75.03
   0  -2   1 2964.83   75.47
   0  -2  -1 3615.90   51.18
   0   2   1 3558.82   50.90
   0   2  -1 3045.98   67.71
   0  -2  -1 2396.34   73.63
   0  -2   1 2702.25   90.53
   0   2   1 3701.00   29.48
   0  -2   1 4048.19   52.05
   0  -2   1 2990.00   72.63
   0   2  -1 3812.76   49.64
   0   2   1 3502.42   33.57
   0   2  -1 3628.32   27.90
   0  -2   1 3680.18   30.48
   0   2   1 3858.73   44.16
   0   2  -1 3640.60   30.14
   0  -2  -1 3834.04   29.05
   0  -2   1 3879.41   37.19
   0   2   1 3937.72   30.04
   0   2   1 3848.01   32.02
   0   2   1 4037.21   27.42
   0  -2  -1 3607.87   30.31
   0  -2  -1 3754.21   25.07
   0   2   1 3871.27   23.81
   0   2   1 2522.30   72.48
   0   2   1 3130.56   71.63
   0  -2  -1 2599.08   71.84
   0   2  -1 3709.88   27.43
   0   2  -1 4049.20   72.82
   0   2  -1 3562.08   27.58
   0  -2   1 3465.34   27.22
   0   2   1 3880.16   36.05
   0  -2   1 3464.31   69.33
   0  -2  -1 3540.94   21.33
   0   2  -2  111.05   10.16
   0  -2   2  100.21    7.04
   0   2   2   99.42   13.44
   0  -2  -2  104.07    7.68
   0  -2   2  114.26   10.05
   0  -2   2  115.49   12.44
   0   2   2  112.15    8.24
   0   2  -2   96.52   10.97
   0  -2  -2  107.86   12.20
   0   2  -2  104.59    7.49
   0   2   2   84.71   29.17
   0  -2   2   98.74   11.07
   0  -2  -2  114.28   13.39
   0   2  -2  111.65   12.80
   0  -2   2  131.71   30.88
   0   2  -2   86.24   22.60
   0   2  -2  100.82   11.86
   0   2   2  107.53   11.69
   0  -2   2   92.50   12.39
   0   2  -2   86.72    7.94
   0  -2  -2  166.20   27.23
   0  -2   2  102.54   12.79
   0   2   2   77.96    5.78
   0   2   2  107.38    6.71
   0   2  -2  121.32    7.73
   0  -2  -2  109.60    7.18
   0  -2  -2  117.12    5.94
   0  -2  -2  110.73    5.80
   0   2   2  119.23    9.76
   0  -2  -2  110.40    9.21
   0   2   2  101.05    7.96
   0   2  -2  118.88    7.56
   0   2   2  118.88    6.51
   0  -2   2  118.13    8.00
   0   2  -2  117.92    6.74
   0  -2   2  114.97    6.55
   0  -2  -2  104.19    4.91
   0   2   2  113.22    5.48
   0   2  -2  110.57    6.69
   0   2  -2  111.12    5.81
   0   2   2  103.13    7.40
   0  -2   2  102.26    6.64
   0  -2   3  330.28   16.75
   0   2  -3  263.59   19.12
   0  -2   3  288.00   12.33
   0   2   3  275.90   14.41
   0  -2  -3  276.50   12.48
   0  -2  -3  314.66   21.45
   0   2   3  260.31   22.27
   0  -2   3  281.01   20.53
   0   2  -3  294.51   16.00
   0   2  -3  302.80   13.22
   0  -2  -3  307.65   11.32
   0  -2   3  302.16   19.47
   0   2  -3  303.80   11.30
   0  -2  -3  347.88   27.87
   0   2   3  344.66   19.46
   0   2  -3  286.84   25.15
   0   2   3  274.51   11.50
   0   2   3  223.31   31.01
   0   2  -3  363.63   24.02
   0  -2   3  239.51   30.62
   0  -2   3  282.72   14.57
   0  -2  -3  339.73   21.19
   0  -2   3  271.47   18.77
   0   2  -3  321.93   17.29
   0   2   3  267.32   12.95
   0  -2  -3  262.72   11.62
   0  -2  -3  265.92    9.93
   0  -2   3  230.39   13.42
   0  -2   3  288.31   11.43
   0  -2  -3  291.19   16.13
   0   2  -3  276.45   13.24
   0   2   3  289.51   10.92
   0   2  -3  259.51   11.56
   0  -2  -3  267.79    9.21
   0   2   3  290.39   15.97
   0   2  -3  274.86   10.68
   0   2  -3  285.42   12.51
   0  -2  -3  229.84   59.00
   0  -2   3  297.00   12.93
   0  -2   3  208.69   20.47
   0   2  -3  282.69   10.08
   0  -2  -3  285.54    8.93
   0   2   3  286.64    9.65
   0   2   3  280.26   13.29
   0  -2   4  297.32   13.25
   0   2  -4  326.07   22.33
   0   2  -4  316.42   14.58
   0   2   4  324.72   26.22
   0  -2  -4  293.76   23.65
   0   2  -4  282.35   16.35
   0  -2   4  306.92   18.08
   0   2   4  282.98   16.19
   0  -2   4  285.61   23.77
   0  -2  -4  308.46   14.64
   0   2  -4  332.14   24.47
   0  -2  -4  309.88   12.49
   0   2   4  131.72   19.46
   0  -2  -4  385.96   26.70
   0   2   4  308.52   13.27
   0  -2   4  315.41   28.62
   0   2  -4  301.14   10.45
   0   2  -4  358.75   25.13
   0  -2   4  290.87   14.03
   0   2   4  263.38   28.68
   0  -2  -4  289.10   22.36
   0  -2   4  321.50   19.38
   0   2  -4  327.19   16.89
   0  -2   4  297.24   20.01
   0   2  -4  321.29   12.63
   0   2  -4  310.94   13.24
   0  -2  -4  312.71   18.13
   0  -2  -4  305.12   10.42
   0  -2  -4  308.16   13.29
   0   2   4  307.08   17.86
   0   2   4  301.70   12.39
   0   2   4  263.05   13.51
   0  -2  -4  306.10   11.60
   0   2  -4  309.01   15.85
   0  -2   4  294.96   12.74
   0  -2   4  315.67   16.96
   0   2   4  299.49   11.22
   0  -2   4  311.10   12.01
   0   2  -4  305.05   14.19
   0   2   4  281.02   14.65
   0  -2   4  272.30   14.20
   0   2   4  177.47   36.23
   0  -2  -4  299.30   10.41
   0   2  -4  306.72   11.49
   0  -2  -4  143.02   48.04
   0  -2   4  242.86   25.83
   0   2  -5  518.45   19.14
   0  -2   5  506.89   24.00
   0   2   5  487.94   22.00
   0  -2  -5  562.80   10.84
   0   2  -5  526.54   22.68
   0  -2   5  496.76   32.48
   0  -2  -5  497.72   19.64
   0  -2  -5  569.58   33.29
   0  -2   5  497.41   17.49
   0   2  -5  480.41   29.52
   0   2   5  500.96   34.86
   0  -2  -5  525.06   17.17
   0   2  -5  628.47   35.15
   0  -2   5  540.57   27.42
   0   2   5  480.04   25.42
   0   2   5  489.55   18.30
   0  -2   5  533.04   19.21
   0  -2   5  599.25   36.62
   0  -2   5  497.75   24.61
   0   2  -5  541.87   13.92
   0   2  -5  543.92   21.81
   0  -2  -5  575.34   30.65
   0   2   5  423.73   33.68
   0  -2  -5  523.95   24.51
   0   2   5  492.55   17.41
   0   2   5  429.57   22.78
   0   2  -5  462.65   21.61
   0   2  -5  481.85   16.53
   0  -2   5  473.64   22.33
   0  -2  -5  462.93   13.44
   0  -2   5  483.01   17.05
   0  -2  -5  503.04   17.48
   0  -2  -5  489.33   15.36
   0   2  -5  462.75   16.81
   0  -2   5  337.27   32.07
   0   2   5  497.27   15.52
   0   2  -5  496.40   15.65
   0   2   5  488.23   19.42
   0  -2  -5  494.53   14.35
   0   2   5  426.44   47.63
   0  -2  -5  367.96   62.65
   0   2   5  461.74   20.15
   0  -2  -5  517.81   20.58
   0  -2   5  480.93   15.93
   0   2  -5  480.54   19.22
   0  -2   5  471.57   19.65
   0  -2  -6  282.04    8.82
   0   2  -6  268.93   14.66
   0  -2  -6  247.05   24.74
   0  -2  -6  244.54   15.50
   0  -2   6  248.17   18.44
   0   2  -6  279.63   24.42
   0   2   6  247.81   17.66
   0  -2   6  263.63   19.80
   0   2   6  274.11   15.50
   0  -2   6  263.00   29.15
   0   2  -6  273.51   10.07
   0  -2  -6  254.63   24.28
   0   2   6  255.06   11.45
   0  -2   6  258.93   13.86
   0   2   6  226.56   27.21
   0   2  -6  311.80   27.66
   0   2  -6  238.12   12.52
   0   2   6  226.95   17.96
   0  -2  -6  242.84   13.63
   0   2   6  229.05   12.98
   0  -2  -6  235.36   10.75
   0  -2  -6  238.73   17.62
   0   2  -6  234.69   16.12
   0  -2   6  255.06   13.50
   0   2  -6  236.08   12.46
   0   2   6  254.55   11.99
   0  -2  -6  249.65   10.99
   0  -2  -6  218.96   63.96
   0   2   6  247.19   16.60
   0   2  -6  229.86   50.19
   0  -2   6  242.32   15.15
   0   2   6  251.98   15.93
   0   2  -6  266.03   15.35
   0  -2   6  173.25   26.78
   0  -2  -6  236.04   15.09
   0  -2   6  245.73   12.15
   0   2  -6  250.44   11.76
   0  -2  -7    2.57    5.37
   0  -2  -7    0.63   61.79
   0   2  -7    2.74   10.92
   0   2   7    1.91    8.42
   0  -2  -7   15.16   12.17
   0   2  -7   -0.23    4.36
   0  -2   7   15.83    9.67
   0  -2  -7   12.02    3.01
   0  -2   7    4.45   19.88
   0   2  -7    8.70    2.25
   0   2   7   18.02    6.32
   0   2   7    9.56    3.61
   0  -2   7   11.64    9.94
   0  -2   7    9.47    4.40
   0   2   7   -2.19   21.45
   0  -2  -7   13.22   16.90
   0   2  -7   12.33   16.43
   0  -2  -7    3.67    5.82
   0  -2  -7    1.53    7.44
   0  -2  -7    7.72    7.00
   0   2  -7   10.89    3.51
   0   2  -7   11.10    6.22
   0   2   7    4.26    4.46
   0  -2   7   15.60    5.21
   0  -2   7    8.91   18.60
   0   2  -7    7.47    3.49
   0   2  -7    9.95    5.08
   0   2   7   -2.17   10.23
   0  -2   7   14.20    4.03
   0   2   7    9.08    4.48
   0   2   7    8.09    3.77
   0  -2   7    8.33    4.68
   0  -2  -7   13.03    5.10
   0   2   8   90.61   14.77
   0  -2  -8   75.35    6.19
   0   2  -8   82.96   21.92
   0  -2  -8   79.00   60.47
   0  -2  -8   85.63   19.01
   0   2  -8   68.80    8.61
   0  -2  -8   43.09    7.45
   0   2  -8   73.04   16.28
   0  -2   8   58.37   12.27
   0  -2   8   66.80    8.32
   0  -2  -8   85.50   22.66
   0  -2   8   60.78   12.85
   0  -2   8   56.69   25.45
   0   2   8   50.57    9.93
   0   2  -8  106.94   25.27
   0   2   8   50.53   23.52
   0   2   8   64.89    6.83
   0   2  -8   73.14   10.47
   0   2   8   70.60    8.75
   0  -2  -8   68.64   11.32
   0  -2   8   53.22    8.24
   0   2  -8   62.48    7.09
   0  -2  -8   64.88    8.27
   0   2  -8   59.02    6.65
   0  -2  -8   76.12    9.80
   0   2  -8   79.96    9.91
   0   2   8   63.43    7.34
   0   2   8   70.54   10.03
   0   2  -8   58.99   51.06
   0  -2   8   50.24    6.46
   0  -2  -9  623.07   16.10
   0   2  -9  672.86   40.24
   0   2   9  563.97   29.43
   0  -2  -9  472.04   13.90
   0  -2  -9  592.51   39.66
   0  -2   9  559.07   29.45
   0   2  -9  603.07   23.78
   0  -2  -9  648.99   41.44
   0  -2   9  538.44   21.61
   0   2   9  517.73   24.36
   0   2   9  532.34   18.54
   0  -2   9  497.83   28.22
   0  -2   9  578.04   41.90
   0   2  -9  596.04   45.38
   0  -2  -9  563.22   29.37
   0   2  -9  615.31   28.02
   0  -2   9  604.25   22.78
   0   2   9  595.24   23.07
   0   2  -9  629.92   21.74
   0  -2  -9  589.93   17.50
   0   2  -9  392.36   65.14
   0   2   9  518.38   25.80
   0   2  -9  577.04   24.86
   0  -2  -9  426.06   79.88
   0  -2  -9  609.63   26.51
   0  -2   9  536.15   19.89
   0   2   9  600.07   20.74
   0   2 -10   82.10   50.09
   0  -2 -10  106.37   65.44
   0   2 -10   20.43    6.99
   0  -2 -10   14.53    4.78
   0   2 -10   36.03   15.60
   0  -2  10   12.43   10.15
   0  -2 -10   12.11    4.54
   0  -2 -10   42.26   15.75
   0   2  10   16.52   11.12
   0  -2 -10   27.18   21.82
   0  -2  10   25.79   13.84
   0   2  10   14.82    4.39
   0   2 -10    2.47   22.29
   0  -2  10   28.21    6.58
   0  -2  10   18.76   21.97
   0   2  10   14.29    8.22
   0  -2  10   20.04    9.85
   0  -2  10   13.02    5.89
   0   2  10    9.42    6.10
   0  -2 -10   10.55    6.85
   0  -2 -10   31.75    8.52
   0   2 -10    9.00    4.63
   0   2 -10   12.03    6.49
   0   2  10    3.65    3.35
   0  -2  10   14.69    4.83
   0  -2 -10   25.01    6.57
   0   2 -10   13.21    5.89
   0   2  10    7.53    4.51
   0   2  11  528.98   29.12
   0  -2  11  487.05   28.69
   0   2 -11  575.63   39.69
   0   2 -11  620.91   24.60
   0  -2 -11  595.73   39.89
   0  -2 -11  579.16   16.40
   0  -2  11  562.15   31.18
   0   2  11  556.30   26.68
   0  -2  11  523.23   22.64
   0  -2  11  562.23   43.01
   0  -2 -11  640.59   43.00
   0   2 -11  595.01   45.62
   0   2  11  499.09   19.71
   0  -2 -11  529.60   16.24
   0  -2 -11  607.53   17.17
   0  -2  11  523.12   22.46
   0   2 -11  600.00   28.71
   0  -2 -11  600.81   31.09
   0   2  11  546.98   23.29
   0   2 -11  731.09   26.82
   0  -2  11  572.64   21.49
   0   2 -11  386.98   56.55
   0   2 -11  572.33   25.91
   0   2  11  548.03   20.98
   0  -2 -11  570.60   26.58
   0  -2 -11  478.58   72.95
   0  -2 -12   58.11   60.00
   0   2 -12    5.42   11.81
   0  -2 -12   -0.98    4.01
   0   2 -12  -27.14   40.05
   0   2  12   -1.26    9.68
   0  -2  12   -0.57    8.83
   0   2 -12    2.56    6.22
   0  -2 -12   -2.04   10.65
   0  -2  12    1.96    4.76
   0  -2 -12  -12.81   19.65
   0   2 -12   42.15   23.29
   0  -2  12    8.58   20.87
   0   2  12   -0.03    3.42
   0   2  12    4.78    8.40
   0   2  12   -2.89   16.22
   0  -2  12  -14.03   10.76
   0   2 -12    1.52    5.99
   0  -2 -12   -1.06    2.88
   0  -2 -12    0.97    6.82
   0   2 -12    3.30    3.84
   0   2  12    3.88    5.42
   0  -2  12   -0.07    4.99
   0   2  12    9.39    4.39
   0   2 -12    4.43    4.36
   0  -2 -12    4.11    4.68
   0  -2  12   -0.97    3.59
   0  -2  13   81.41   14.82
   0   2 -13   78.37   17.78
   0   2 -13   19.83   37.64
   0   2  13   56.13   12.72
   0  -2 -13   46.56   51.02
   0  -2 -13   62.46   17.38
   0   2 -13   92.96   10.87
   0   2  13  108.31   10.08
   0   2  13   69.12   12.14
   0  -2  13   87.91   10.80
   0  -2  13   56.01   24.77
   0   2  13   84.09   18.10
   0  -2 -13  118.22   25.44
   0   2 -13  100.70   26.06
   0  -2  13   71.36   13.94
   0   2  13   39.09    8.24
   0  -2  13   61.75    9.33
   0   2 -13   60.00    7.41
   0  -2 -13   73.05   12.10
   0   2 -13   66.01   10.57
   0  -2  13   76.62    8.99
   0   2  13   65.82    8.44
   0   2 -13   63.55    9.90
   0  -2  14   31.20   10.85
   0   2 -14   19.02    7.73
   0  -2 -14   23.23   44.48
   0   2  14   36.58   12.77
   0   2 -14   15.64   12.30
   0   2 -14   25.62   34.18
   0  -2 -14   17.52   14.25
   0  -2  14   13.43   10.06
   0  -2  14   28.90   22.42
   0   2  14   20.28    9.73
   0   2  14   39.30   17.79
   0   2 -14   24.22   21.81
   0   2  14   20.90    5.93
   0  -2 -14    8.40   19.93
   0   2  14   24.18    6.90
   0  -2  14   31.91    7.42
   0  -2 -14   21.59    7.99
   0   2 -14   11.01    5.81
   0   2  14   10.01    5.00
   0  -2 -15  210.04   26.41
   0   2  15  204.20   21.35
   0  -2  15  202.31   21.29
   0  -2 -15   95.18   50.43
   0   2 -15  174.75   24.89
   0  -2 -15  317.97   34.81
   0  -2  15  193.48   22.26
   0   2  15  213.10   14.61
   0   2  15  215.65   19.47
   0   2 -15  290.83   39.61
   0   2 -15  171.42   16.96
   0  -2 -15  162.37   17.45
   0   2  15  180.10   15.51
   0  -2  15  152.83   13.75
   0   3   0    0.47    3.57
   0   3   0  -38.85   28.46
   0  -3   0    0.58    2.67
   0   3   0    0.42    2.52
   0   3   0    3.06   10.63
   0  -3   0  -44.19   24.03
   0   3   0    6.99   35.75
   0   3   0    0.77    3.93
   0   3   0   -7.12   21.79
   0   3   0    1.47    1.95
   0   3   0    0.01    2.98
   0   3   0    3.66    3.06
   0  -3   0    0.07    1.88
   0   3   0   -1.63    2.90
   0  -3   0    4.34    2.99
   0   3   0    0.13    1.37
   0  -3   0    1.24    4.20
   0   3   0   -0.17    2.67
   0  -3   0  -46.22   40.48
   0  -3   0   -0.06    1.46
   0   3   0  -26.14   34.48
   0   3  -1  377.75   16.63
   0   3  -1  409.61   14.81
   0  -3  -1  410.83   18.20
   0  -3  -1  381.14    9.96
   0  -3   1  389.99   14.84
   0   3   1  381.97    9.49
   0   3   1  356.90   24.06
   0   3   1  393.73   11.01
   0  -3   1  392.65   18.10
   0  -3   1  360.27   13.07
   0   3  -1  366.88   12.99
   0   3  -1  292.25   41.19
   0   3  -1  375.45   45.63
   0   3   1  454.37   27.10
   0  -3   1  496.01   57.58
   0  -3   1  481.80   85.60
   0  -3  -1  432.30   29.25
   0   3  -1  420.22   19.43
   0  -3  -1  356.60   65.50
   0  -3   1  436.73   20.72
   0   3   1  418.39   12.33
   0   3   1  427.04   10.42
   0  -3  -1  374.35   12.04
   0   3  -1  374.66   10.66
   0   3  -1  378.93   10.78
   0   3  -1  417.82   14.38
   0  -3  -1  390.14    8.98
   0   3   1  392.67   12.64
   0   3   1  407.76   16.86
   0  -3  -1  403.60   11.99
   0  -3   1  401.72   11.01
   0  -3   1  453.11   15.62
   0  -3  -1  383.34    7.81
   0   3  -1  399.85   10.54
   0   3   1  367.43   45.97
   0  -3  -1  446.49   12.86
   0  -3   1  417.53   46.23
   0   3   1  408.86   14.50
   0  -3  -1  369.30   51.19
   0   3   1  397.75    8.67
   0   3  -1  381.62    9.79
   0   3   1  340.78   50.55
   0   3  -1  364.66   43.34
   0  -3   1  453.76   21.44
   0  -3  -1  464.24   53.65
   0   3  -1  274.60   22.73
   0  -3   1  362.69    9.50
   0   3   2  875.58   19.37
   0  -3  -2  829.02   17.26
   0  -3   2  755.71   26.70
   0  -3   2  771.12   20.60
   0  -3   2  823.48   24.75
   0   3  -2  825.76   21.49
   0   3   2  734.10   34.24
   0   3   2  834.31   31.48
   0  -3  -2  837.63   29.83
   0   3  -2  750.69   26.35
   0   3  -2  852.56   24.69
   0  -3   2  737.56   44.99
   0   3  -2  923.11   32.05
   0   3  -2  829.09   50.94
   0   3   2  785.35   23.65
   0  -3   2  763.65   55.64
   0   3   2  495.39   58.14
   0   3  -2  777.18   35.65
   0  -3  -2  836.18   39.88
   0  -3   2  861.89   30.42
   0  -3  -2  832.11   16.98
   0   3   2  802.90   17.63
   0  -3  -2  826.76   59.69
   0   3   2  856.80   16.80
   0   3  -2  826.88   16.81
   0   3   2  802.63   25.60
   0  -3   2  791.84   19.75
   0  -3  -2  813.11   15.22
   0  -3  -2  836.97   18.37
   0  -3  -2  892.22   26.23
   0  -3  -2  837.26   16.03
   0  -3   2  837.25   17.53
   0   3  -2 1034.16   26.39
   0   3   2  918.31   17.54
   0   3  -2  757.72   18.95
   0   3   2  848.73   19.16
   0  -3   2  775.57   20.54
   0  -3   2  767.59   17.27
   0   3   2  797.46   21.28
   0  -3  -2  839.71   13.34
   0  -3  -2  626.56   68.76
   0   3  -2  746.43   17.19
   0   3   2  687.57   72.46
   0   3  -2  791.77   16.24
   0   3   2  865.85   14.88
   0  -3   2  965.45   52.30
   0  -3   3  598.37   22.92
   0  -3   3  584.78   19.24
   0  -3  -3  594.47   28.28
   0   3   3  606.26   19.16
   0   3   3  487.68   30.22
   0   3  -3  612.39   19.94
   0  -3   3  546.21   27.49
   0  -3  -3  584.26   16.28
   0   3  -3  583.27   21.78
   0   3  -3  572.78   26.14
   0  -3  -3  576.84   24.44
   0  -3  -3  589.15   42.13
   0  -3   3  451.78   27.12
   0   3   3  386.31   43.90
   0  -3   3  599.01   27.46
   0  -3   3  498.31   42.54
   0  -3  -3  582.20   15.26
   0   3   3  612.23   16.80
   0   3  -3  554.92   35.29
   0   3  -3  586.69   21.15
   0   3  -3  626.00   30.88
   0   3   3  532.34   22.76
   0   3  -3  570.03   25.04
   0   3   3  612.53   18.40
   0   3   3  641.52   15.05
   0   3   3  603.39   24.19
   0   3   3  625.61   16.27
   0   3  -3  623.81   19.71
   0  -3  -3  578.01   14.15
   0  -3  -3  642.49   24.05
   0   3  -3  607.36   16.13
   0  -3  -3  596.31   13.50
   0  -3   3  601.85   20.44
   0  -3   3  604.81   16.60
   0   3  -3  690.47   21.12
   0  -3  -3  615.95   16.52
   0  -3  -3  377.41   58.32
   0  -3  -3  572.96   12.83
   0   3  -3  567.08   17.18
   0   3   3  579.22   19.63
   0  -3   3  581.45   17.59
   0   3   3  596.86   14.44
   0  -3   3  493.51   22.39
   0   3  -3  575.29   15.11
   0   3  -4   42.38    9.58
   0  -3   4   47.34   12.15
   0  -3  -4  -14.90   50.11
   0  -3   4   54.49    6.60
   0   3   4   68.58   14.16
   0  -3   4   55.63    9.59
   0  -3  -4   50.08    7.17
   0   3  -4   47.28   11.75
   0   3   4   47.23    8.20
   0  -3  -4   53.41   13.80
   0   3  -4   47.58    6.63
   0   3  -4   59.42   12.98
   0  -3   4   46.53   24.60
   0  -3   4   49.24   13.46
   0  -3  -4   37.68    4.75
   0  -3   4   58.53   10.45
   0   3  -4   41.03    9.49
   0  -3   4   26.03    8.31
   0   3   4   49.33   29.35
   0   3   4   35.22    9.60
   0  -3  -4   45.81   18.05
   0   3  -4   49.51    5.61
   0   3   4   50.06    6.30
   0   3  -4   66.97   19.92
   0  -3  -4   55.59   14.31
   0  -3  -4   55.62    5.12
   0   3  -4   57.89    7.53
   0   3  -4   48.48    6.37
   0  -3  -4   49.41    5.15
   0   3   4   44.79    8.10
   0   3   4   49.88    8.33
   0  -3  -4   52.68    7.46
   0  -3   4   45.43    5.94
   0   3  -4   41.17    5.76
   0   3   4   49.47    5.93
   0  -3  -4   45.44    9.10
   0  -3   4   38.92    6.95
   0  -3  -4   49.35    4.38
   0   3  -4   37.66    4.59
   0  -3   4   53.18    6.49
   0  -3   4   38.39   11.82
   0   3   4   28.73   28.13
   0   3   4   54.30    5.16
   0   3  -4   51.26    6.31
   0   3   4   41.24    6.65
   0  -3   5  475.96   31.68
   0   3  -5  498.98   22.86
   0   3   5  455.52   33.99
   0  -3   5  531.82   24.83
   0  -3  -5  519.94   19.26
   0   3   5  495.45   22.18
   0   3  -5  528.66   20.64
   0   3  -5  564.83   30.71
   0  -3  -5  509.73   32.13
   0  -3   5  502.88   18.75
   0   3   5  482.95   18.16
   0  -3  -5  485.63   27.95
   0  -3   5  487.77   27.27
   0   3  -5  526.68   30.98
   0   3   5  406.43   42.02
   0  -3   5  450.51   26.30
   0  -3  -5  496.40   16.73
   0  -3  -5  632.90   37.13
   0   3  -5  524.44   23.87
   0   3  -5  494.66   14.84
   0   3   5  324.51   25.10
   0   3  -5  608.06   36.65
   0  -3   5  481.88   22.62
   0  -3   5  455.53   40.05
   0  -3  -5  527.71   15.78
   0   3   5  594.85   19.05
   0  -3  -5  612.50   27.09
   0   3  -5  527.06   17.51
   0   3   5  531.39   19.67
   0   3   5  541.85   25.68
   0   3  -5  552.94   22.56
   0  -3  -5  576.90   14.26
   0   3  -5  594.87   20.39
   0  -3  -5  517.44   17.87
   0  -3   5  479.85   22.97
   0  -3   5  549.64   18.25
   0  -3   5  475.51   32.35
   0   3   5  570.53   16.79
   0  -3  -5  535.67   14.51
   0  -3   5  544.74   17.12
   0   3  -5  521.82   19.74
   0  -3   5  523.82   20.37
   0  -3  -5  488.93   71.40
   0   3  -5  558.93   16.79
   0   3   5  517.69   21.59
   0   3   5  367.75   49.83
   0  -3  -6  103.86   59.08
   0   3  -6  102.03   17.23
   0  -3   6   92.94   12.68
   0   3  -6   92.54    9.61
   0   3   6  141.95   15.98
   0  -3  -6  115.32   17.59
   0  -3  -6  108.21   19.29
   0   3  -6  103.31   20.74
   0   3  -6   94.70    6.54
   0   3   6  186.07   13.40
   0  -3   6   91.24   10.66
   0  -3   6  103.31   15.49
   0   3   6   59.89   25.39
   0   3   6   78.99   11.83
   0  -3   6   97.25   27.54
   0   3   6   98.09    9.24
   0   3  -6   96.05    8.58
   0  -3  -6  114.50   13.06
   0   3   6   98.78   12.54
   0   3  -6  110.33    9.48
   0  -3   6   98.65    8.76
   0  -3  -6  169.03   10.01
   0   3  -6  102.72   10.94
   0  -3  -6  443.51   19.25
   0   3   6  303.69   19.65
   0   3   6  107.03    8.24
   0  -3   6   76.62   17.94
   0  -3   6   92.70    7.87
   0   3  -6   94.56    7.55
   0   3   6  108.12   10.84
   0   3  -6  101.41    9.69
   0  -3   6   92.53    9.85
   0  -3  -7  310.20   69.63
   0  -3   7  256.04   19.97
   0   3  -7  300.33   26.58
   0   3  -7  248.41   15.42
   0  -3  -7  256.81    7.36
   0  -3  -7  274.93   26.57
   0   3   7  262.30   19.78
   0   3   7  220.65   14.54
   0  -3   7  247.14   21.33
   0   3  -7  286.72   31.32
   0  -3   7  221.35   31.46
   0  -3  -7  216.09   23.83
   0   3  -7  262.67   10.35
   0   3   7  262.70   12.74
   0  -3   7  241.25   16.15
   0   3   7  217.67   34.34
   0  -3  -7  288.90   15.17
   0  -3   7  297.36   15.29
   0   3  -7  329.05   16.08
   0   3   7  325.85   16.21
   0  -3  -7  269.54   11.37
   0  -3  -7  304.68   20.86
   0   3  -7  273.87   17.72
   0   3  -7  203.86   46.29
   0  -3   7  271.75   13.36
   0   3  -7  281.22   12.95
   0   3  -7  260.13   15.89
   0  -3   7  189.54   25.55
   0  -3  -7  299.20   17.33
   0   3   7  297.58   18.89
   0   3   7  292.13   13.51
   0   3   7  225.76   16.14
   0   3  -8   16.77    6.60
   0   3   8   34.55   12.20
   0  -3  -8   30.10   16.71
   0  -3  -8   13.08    3.48
   0   3  -8   21.78   13.53
   0  -3   8    4.11    9.39
   0  -3  -8  -33.84   67.97
   0   3   8   28.22    8.09
   0  -3   8   20.83   27.75
   0  -3  -8   10.62   19.83
   0  -3   8    4.81   11.29
   0   3  -8   15.32   19.80
   0   3   8   12.94    3.92
   0  -3   8    8.89    5.71
   0   3  -8    9.28    2.58
   0   3  -8   19.87    5.09
   0   3  -8   20.01    6.94
   0  -3  -8   16.16    8.02
   0  -3   8    8.41    4.94
   0  -3  -8   21.54    6.25
   0   3   8   14.59    5.45
   0   3  -8   14.37    4.41
   0  -3  -8   16.28    5.59
   0   3   8   21.87    5.95
   0   3   8   19.43    4.91
   0  -3   8   14.43    4.44
   0   3  -8    9.85    4.81
   0  -3   8   14.16   17.65
   0   3  -8   46.54   50.11
   0   3   8    5.41   10.50
   0   3  -9   29.53    7.14
   0   3   9   35.51   11.52
   0  -3  -9   -9.93   66.52
   0  -3   9   46.67   13.37
   0  -3  -9   34.61   17.54
   0   3  -9   70.35   50.43
   0   3  -9   49.20   15.48
   0  -3  -9   39.04    4.59
   0  -3   9   38.72    7.87
   0   3   9   29.58    8.18
   0  -3   9   37.34   13.56
   0  -3  -9   84.56   24.70
   0   3  -9   -7.41   23.23
   0   3   9   44.07    6.04
   0  -3   9    1.07   26.25
   0   3  -9   24.81    5.91
   0   3   9   21.47    6.86
   0   3  -9   17.55    6.48
   0  -3   9   28.12    7.31
   0  -3  -9   25.73    8.76
   0  -3  -9   17.48    5.67
   0  -3   9   29.15    5.47
   0   3   9   46.65   13.35
   0   3   9   27.42    7.92
   0   3   9   28.70    5.44
   0  -3  -9   44.14    8.36
   0   3  -9   23.99    6.39
   0   3  -9   29.17    5.03
   0  -3 -10  126.42   61.67
   0   3 -10  270.44   17.13
   0   3 -10  106.63   45.74
   0  -3  10  265.63   22.01
   0   3 -10  361.83   31.15
   0   3  10  278.49   21.77
   0  -3 -10  290.12   28.98
   0  -3 -10  292.20    9.25
   0  -3 -10  362.43   33.36
   0  -3  10  250.06   17.35
   0  -3  10  288.78   24.58
   0  -3  10  261.01   34.74
   0   3  10  276.07   18.65
   0   3  10  298.75   14.73
   0   3 -10  325.48   36.25
   0  -3 -10  265.25   21.24
   0   3  10  263.47   16.19
   0  -3  10  234.67   14.91
   0   3 -10  321.19   18.39
   0  -3 -10  235.99   10.80
   0   3 -10  213.37   17.19
   0   3  10  246.47   18.25
   0   3 -10  248.37   16.72
   0   3  10  251.72   13.83
   0  -3 -10  315.16   19.60
   0  -3  10  253.84   14.08
   0  -3 -11  348.82    9.89
   0   3 -11  360.53   31.76
   0  -3 -11  379.42   32.15
   0   3  11  347.77   24.87
   0  -3  11  316.22   23.19
   0   3 -11  363.53   19.55
   0   3  11  359.83   21.63
   0  -3  11  290.19   36.04
   0   3 -11  448.08   41.18
   0   3  11  352.05   16.35
   0  -3  11  347.90   20.62
   0  -3 -11  391.97   35.50
   0  -3  11  334.38   25.17
   0   3 -11  363.34   19.88
   0  -3 -11  272.05   10.85
   0  -3 -11  252.40   11.02
   0  -3 -11  281.48   21.95
   0  -3  11  269.85   16.35
   0   3 -11  304.43   20.78
   0   3  11  305.43   17.61
   0   3  11  319.95   16.16
   0  -3 -11  319.52   66.42
   0  -3  11  317.61   16.21
   0   3 -11  342.72   19.95
   0   3 -11  281.94   47.83
   0  -3 -11  311.14   19.82
   0   3 -12   76.82   35.49
   0   3  12   86.70   14.56
   0  -3  12  107.02   16.63
   0   3 -12   85.45   17.35
   0   3 -12  131.82   13.03
   0  -3 -12   91.12   56.97
   0  -3 -12   89.90   17.96
   0  -3  12   88.91   11.65
   0  -3 -12  132.46   24.75
   0  -3  12   93.63   27.61
   0   3  12   99.07    9.21
   0   3 -12  129.93   29.00
   0  -3  12   88.97   16.16
   0   3  12  104.34   13.07
   0  -3  12   76.82    9.55
   0   3 -12   98.15    9.87
   0   3 -12   85.78   11.88
   0  -3 -12   89.07   14.03
   0   3  12   73.66    9.83
   0   3 -12   87.52   11.06
   0  -3  12   75.43    8.64
   0   3  12   78.05    8.81
   0   3  13  168.64   19.05
   0   3 -13  117.58   35.04
   0   3 -13  190.12   15.40
   0   3 -13  235.11   26.94
   0  -3 -13  199.76   25.55
   0  -3  13  191.94   19.86
   0  -3 -13  100.14   49.59
   0  -3  13  173.79   15.39
   0  -3  13  148.94   19.38
   0   3  13  184.75   13.00
   0   3  13  203.04   17.88
   0   3  13  200.65   24.81
   0   3 -13  211.36   35.25
   0  -3  13  210.99   33.36
   0  -3 -13  259.31   32.30
   0   3  13  139.04   12.86
   0   3 -13  159.30   15.65
   0  -3 -13  163.95   17.37
   0  -3  13  151.45   12.95
   0   3 -13  161.42   12.25
   0   3  13  176.82   12.83
   0   3 -13  183.10   15.28
   0  -3 -14  -40.30   48.96
   0  -3 -14  -20.81   18.18
   0   3 -14   -6.37   13.43
   0   3 -14    1.39    6.55
   0  -3  14    6.08    9.44
   0   3  14   -1.95    9.71
   0   3  14   -8.01    8.90
   0  -3  14   -6.95    9.88
   0  -3  14    8.69   24.98
   0   3  14   -1.70    3.96
   0   3 -14    2.86   21.72
   0   3  14   -8.10   16.74
   0  -3 -14    0.47   18.99
   0  -3 -14    4.32    5.61
   0   3 -14   11.73    6.63
   0   3  14    2.02    5.51
   0  -3  14   -5.58    5.83
   0   3  14    1.84    4.07
   0  -3  15    9.09    9.63
   0   3  15   19.39   11.55
   0  -3 -15   24.60   16.05
   0   3 -15   11.95   13.26
   0  -3 -15   31.67   46.45
   0  -3  15   20.23   13.32
   0   3  15   44.27   11.30
   0   3  15   10.35    4.70
   0  -3 -15   25.58   21.78
   0   3 -15    4.06   23.66
   0  -3 -15   20.44    7.84
   0  -3  15   12.63    6.06
   0   3 -15    8.58    7.00
   0   3  15   12.55    7.33
   0   3  15   11.21    4.98
   0  -4   0 5528.54   84.02
   0   4   0 5903.26   45.18
   0  -4   0 5957.42   52.72
   0   4   0 5759.13   49.76
   0   4   0 5410.96   91.71
   0   4   0 4632.69  128.34
   0   4   0 4995.94   61.95
   0   4   0 7625.91  114.16
   0   4   0 6313.59   57.14
   0  -4   0 7115.62   64.24
   0  -4   0 6229.15   38.67
   0   4   0 6101.42   50.30
   0   4   0 6288.32   40.13
   0   4   0 6398.27   54.72
   0   4   0 6154.57   37.05
   0  -4   0 3953.40  127.98
   0  -4   0 6200.15   33.02
   0  -4   0 4628.24   94.29
   0   4   0 6066.12   53.68
   0  -4   0 6485.62   63.86
   0   4   0 4260.50  103.12
   0  -4   1   67.04   12.05
   0   4  -1   32.39   25.98
   0   4  -1   63.95    6.62
   0  -4   1   61.16    7.41
   0   4   1   67.66    5.00
   0   4   1   65.97    6.65
   0  -4  -1  -23.17   39.12
   0  -4   1   40.82   16.35
   0   4   1   49.37   15.67
   0  -4  -1   72.52    5.66
   0  -4  -1   53.71    9.39
   0  -4   1   82.31    7.52
   0   4  -1   56.84    9.94
   0   4  -1   54.63    7.29
   0  -4  -1   92.85   24.57
   0  -4   1   16.59   52.83
   0  -4  -1   17.08   56.51
   0   4  -1  119.90   85.01
   0   4  -1   88.54   10.75
   0   4   1   29.06   22.33
   0  -4   1   92.92   11.70
   0   4  -1   28.64   45.23
   0   4   1   53.23    6.43
   0   4  -1   57.58    4.81
   0  -4  -1   56.59    4.43
   0   4  -1   49.12    6.47
   0  -4   1   62.31    7.41
   0   4   1   52.13    6.27
   0   4   1   50.04    7.39
   0  -4  -1   48.56    5.65
   0  -4  -1   50.48    5.52
   0  -4   1   59.83    5.22
   0   4  -1   44.43    5.07
   0  -4  -1   62.75    3.63
   0  -4   1   61.64    5.62
   0  -4  -1   75.06    6.49
   0  -4   1   59.90    4.38
   0   4  -1   38.86   38.54
   0   4   1   30.55   44.39
   0   4   1   63.73   47.62
   0  -4   1   16.24   44.94
   0   4  -1   65.93    5.32
   0   4   1   69.10    4.40
   0  -4  -1    8.88   46.48
   0   4  -1   59.82    4.62
   0   4   1   50.82    7.54
   0   4  -2  703.77   21.50
   0  -4  -2  719.76   15.62
   0  -4  -2  762.64   27.45
   0  -4   2  716.60   25.86
   0   4  -2  801.90   24.55
   0   4  -2  786.02   25.33
   0   4   2  645.13   33.74
   0   4   2  751.28   12.64
   0  -4  -2  737.63   14.07
   0   4   2  693.66   36.87
   0  -4   2  778.45   26.47
   0   4   2  751.14   18.64
   0  -4   2  748.11   21.84
   0   4   2  705.21   35.97
   0   4  -2  676.13   51.68
   0  -4   2  629.05   59.15
   0   4  -2  682.77   44.14
   0  -4   2  814.09   32.09
   0   4   2  765.64   18.64
   0  -4  -2  584.69   61.27
   0   4  -2  764.20   30.26
   0  -4  -2  831.46   37.38
   0   4   2  618.15   21.19
   0  -4  -2  766.23   18.87
   0   4   2  754.47   26.53
   0   4  -2  785.29   17.42
   0  -4   2  809.50   20.01
   0   4   2  806.36   19.00
   0   4  -2  928.68   25.50
   0   4   2  793.44   20.36
   0  -4   2  774.62   18.05
   0   4   2  794.56   17.22
   0  -4  -2  867.70   27.85
   0  -4   2  773.57   22.46
   0   4  -2  749.77   18.49
   0  -4  -2  785.61   18.08
   0   4  -2  930.39   53.78
   0  -4  -2  761.85   12.84
   0   4   2  695.60   56.31
   0   4  -2  754.72   17.19
   0  -4  -2  419.97   56.01
   0   4   2  453.63   58.20
   0   4  -2  725.00   16.68
   0  -4   2  738.25   17.10
   0   4   2  793.73   15.38
   0  -4   2  555.78   48.97
   0   4  -2  613.14   24.89
   0  -4  -2  789.89   19.53
   0   4   2  743.19   22.36
   0  -4  -3 1936.96   48.54
   0  -4   3 1754.69   46.03
   0   4  -3 1903.08   28.27
   0   4   3 1917.63   33.44
   0  -4  -3 1866.72   28.10
   0  -4   3 1796.97   40.58
   0   4  -3 1840.46   36.47
   0   4   3 1949.11   41.76
   0   4   3 1738.00   58.37
   0  -4   3 1757.20   35.10
   0   4  -3 1924.53   44.80
   0   4  -3 1836.68   39.22
   0  -4   3 1505.51   74.08
   0   4   3 1820.68   30.04
   0  -4  -3 1723.67   56.47
   0  -4   3 1417.62   62.92
   0  -4  -3 1857.13   28.37
   0   4  -3 1994.69   53.92
   0   4   3 1002.80   71.56
   0   4  -3 1727.34   47.24
   0   4  -3 1756.55   66.78
   0  -4  -3 1740.82   76.88
   0   4  -3 1743.92   48.11
   0  -4   3 1948.68   50.91
   0   4   3 1651.72   36.40
   0   4   3 1888.45   43.61
   0   4   3 2079.17   29.59
   0   4   3 1821.56   32.64
   0  -4   3 1979.55   30.73
   0   4  -3 1956.68   29.42
   0  -4  -3 2022.38   27.00
   0  -4  -3 2138.25   45.50
   0  -4  -3 1940.45   30.58
   0   4   3 2136.71   30.00
   0  -4  -3 1930.29   25.98
   0  -4   3 1867.14   36.06
   0   4  -3 1952.57   33.79
   0  -4   3 1807.26   35.30
   0   4  -3 2593.56   47.33
   0  -4  -3 1923.20   33.70
   0  -4  -3 1876.95   22.77
   0   4  -3 1951.27   28.45
   0   4  -3 1830.68   30.56
   0   4   3 1842.43   36.72
   0   4   3 1953.86   26.38
   0  -4   3 2012.74   76.09
   0  -4  -3 1483.00   92.09
   0  -4   3 1811.95   31.17
   0   4  -4  457.79   26.36
   0  -4   4  456.97   22.35
   0   4   4  427.83   32.07
   0  -4   4  432.06   27.05
   0  -4  -4  489.58   27.59
   0   4  -4  430.84   20.88
   0  -4   4  454.01   18.67
   0   4   4  481.12   19.59
   0  -4  -4  436.67   15.55
   0   4  -4  434.78   18.90
   0  -4   4  450.10   25.90
   0  -4  -4  484.40   23.97
   0   4  -4  424.58   33.81
   0   4   4  462.74   16.68
   0   4   4  382.01   22.16
   0  -4   4  403.43   28.79
   0   4  -4  475.78   24.91
   0   4   4  298.54   41.73
   0   4  -4  508.20   31.14
   0   4  -4  503.51   20.61
   0  -4  -4  479.66   15.48
   0  -4   4  421.70   45.59
   0  -4  -4  423.42   38.96
   0   4   4  435.49   22.62
   0  -4   4  480.91   20.41
   0  -4  -4  465.12   13.04
   0   4   4  505.59   16.41
   0  -4   4  443.35   16.00
   0   4   4  457.74   17.77
   0  -4  -4  439.78   15.39
   0   4  -4  433.91   18.07
   0   4   4  458.45   14.14
   0   4  -4  442.86   15.44
   0   4  -4  496.70   20.02
   0  -4  -4  516.09   24.08
   0  -4  -4  444.98   13.71
   0  -4  -4  446.06   12.27
   0  -4   4  448.84   17.43
   0   4   4  469.05   19.75
   0  -4  -4  254.92   58.75
   0   4   4  495.96   14.86
   0  -4   4  386.00   17.61
   0   4  -4  467.03   17.16
   0   4   4  314.24   44.47
   0   4  -4  475.64   15.06
   0   4  -5   -1.08    9.15
   0  -4   5    1.87    3.10
   0  -4   5    0.62    8.46
   0  -4  -5    3.72    5.58
   0  -4   5    3.48    9.59
   0  -4  -5  -54.85   52.26
   0   4   5  -12.95   12.81
   0   4   5    4.89    7.63
   0  -4  -5  -14.02   10.84
   0   4  -5   -1.97    4.65
   0   4   5    3.77   10.19
   0  -4  -5   12.73   13.22
   0   4   5   11.83   31.49
   0   4  -5   11.95   17.84
   0   4  -5    3.54   13.56
   0   4   5    8.62    4.63
   0  -4   5    4.09    9.04
   0  -4   5   -5.50   29.25
   0  -4   5   -2.62   11.27
   0   4  -5    8.79    4.26
   0  -4  -5   -0.16   21.71
   0  -4  -5   -1.01    3.15
   0   4  -5    1.81    3.95
   0  -4  -5    1.45    5.83
   0   4  -5   -0.30    3.84
   0  -4  -5   -7.00    5.47
   0  -4   5    0.83    4.16
   0   4   5    3.91    5.95
   0   4   5   -5.25    4.68
   0   4  -5   -2.04    3.51
   0   4   5   12.25    8.24
   0   4  -5    3.63    3.66
   0   4   5   -2.89    2.94
   0   4   5   -2.57    3.54
   0  -4   5   -1.19    3.38
   0  -4   5   -2.03    8.36
   0   4  -5   -0.82    2.62
   0   4  -6   36.55   11.98
   0  -4   6   35.71   13.21
   0  -4  -6   26.32    6.99
   0   4  -6   27.16    6.07
   0   4   6   18.62    8.59
   0  -4   6   30.41    9.59
   0  -4  -6  117.84   60.70
   0  -4  -6   32.44   12.66
   0   4   6   34.34   31.39
   0  -4   6   10.15   11.89
   0  -4  -6   49.57   15.52
   0   4  -6   60.30   19.75
   0   4   6   37.13    6.68
   0  -4   6   30.36    8.99
   0   4  -6   87.37   19.24
   0   4   6   15.65    9.22
   0   4  -6   45.83    5.18
   0  -4   6   58.58   29.42
   0  -4  -6   45.71   22.10
   0   4  -6   16.00    5.43
   0  -4   6   28.67    6.37
   0   4   6   20.35    7.87
   0   4   6   19.53    5.44
   0  -4  -6   27.16    7.58
   0   4  -6   15.05    5.65
   0  -4  -6   18.50    3.98
   0  -4  -6   22.13    6.85
   0   4  -6   25.12    5.80
   0  -4   6   25.59    4.61
   0   4   6   17.84    9.08
   0   4  -6   32.59    6.29
   0   4   6   22.17    5.61
   0   4   6   20.27    4.39
   0  -4   6   37.79   12.46
   0   4  -6   19.50    4.09
   0  -4   7 1054.63   38.34
   0  -4  -7 1108.18   48.24
   0   4  -7 1066.59   32.54
   0   4  -7 1107.22   46.98
   0   4   7 1155.45   37.45
   0   4  -7 1161.89   54.83
   0  -4   7  973.58   42.11
   0  -4   7 1064.60   62.37
   0   4  -7 1089.05   21.75
   0  -4   7  980.61   37.55
   0  -4  -7 1160.38   45.00
   0   4   7 1058.21   30.07
   0   4   7 1115.67   29.48
   0   4  -7  938.79   31.72
   0  -4  -7 1074.73   19.42
   0  -4  -7 1128.64   40.21
   0   4   7  998.56   39.20
   0  -4   7 1063.34   28.06
   0   4  -7 1220.56   32.76
   0  -4  -7  848.77   94.98
   0   4   7 1253.10   34.64
   0   4  -7 1083.05   30.84
   0   4  -7  704.57   56.55
   0  -4   7  748.48   42.79
   0   4  -7 1079.85   25.43
   0   4   7 1107.86   26.08
   0   4   7 1002.24   33.22
   0  -4   7 1053.88   26.17
   0   4  -8  492.18   33.07
   0  -4  -8  255.56   71.73
   0  -4  -8  521.09   35.34
   0   4   8  473.29   26.55
   0   4  -8  481.98   22.40
   0  -4   8  458.90   26.84
   0   4   8  500.49   18.43
   0  -4   8  478.33   31.53
   0  -4   8  465.26   46.55
   0  -4   8  422.73   24.58
   0  -4  -8  486.84   35.13
   0   4  -8  505.59   14.39
   0   4   8  452.99   21.08
   0   4  -8  552.07   44.78
   0  -4  -8  410.55   12.39
   0  -4   8  429.63   18.89
   0   4  -8  427.63   22.32
   0   4  -8  476.01   21.01
   0  -4  -8  464.20   26.76
   0   4   8  465.24   19.90
   0   4  -8  427.33   20.28
   0  -4   8  437.84   17.62
   0   4   8  443.29   22.46
   0   4  -8  450.56   17.00
   0   4   8  428.13   22.52
   0   4  -8  276.63   46.70
   0  -4   8  326.04   31.17
   0   4   8  443.33   17.28
   0   4  -9  -42.88   42.01
   0   4  -9   22.82   14.83
   0   4  -9    9.77    6.54
   0  -4  -9   19.39   13.93
   0  -4  -9  -57.89   70.45
   0  -4   9  -10.26   10.23
   0   4   9   -2.19   10.18
   0  -4   9    6.42   29.01
   0   4   9   -0.54    3.71
   0   4  -9    5.53    2.92
   0  -4   9   11.99    7.21
   0  -4  -9   21.54   18.93
   0   4   9   -2.30    6.88
   0   4  -9    5.02   21.61
   0  -4   9   -2.34   13.10
   0  -4  -9    6.71    4.17
   0  -4   9    5.31    5.28
   0   4  -9    7.78    4.98
   0   4  -9   -0.51    5.30
   0   4   9    8.76    6.58
   0  -4  -9    5.27    6.16
   0   4  -9    0.87    4.29
   0   4   9    3.70   11.68
   0  -4  -9    7.11    4.84
   0  -4   9    9.74   12.98
   0   4   9   11.36    5.79
   0  -4   9    4.56    3.88
   0   4  -9    6.82    3.81
   0   4   9   -1.77    4.05
   0  -4 -10  700.15   41.23
   0   4 -10  661.17   26.78
   0   4 -10  731.89   42.41
   0   4  10  681.83   32.98
   0  -4  10  606.37   31.73
   0   4 -10  693.42   49.28
   0  -4  10  583.47   28.93
   0  -4 -10  715.49   41.87
   0  -4  10  563.15   34.27
   0  -4  10  569.92   48.21
   0   4  10  665.38   22.07
   0   4  10  607.82   26.29
   0  -4  10  649.18   23.98
   0   4  10  652.91   25.30
   0   4 -10  825.31   30.38
   0  -4 -10  664.34   15.03
   0  -4 -10  633.43   32.32
   0   4 -10  651.63   28.43
   0   4 -10  496.59   52.82
   0  -4  10  610.35   21.63
   0   4  10  603.54   26.55
   0   4  10  622.95   21.68
   0   4 -10  628.27   25.79
   0  -4 -10  529.28   78.39
   0  -4 -10  660.76   27.89
   0   4  11    7.65    9.39
   0   4 -11  -13.41   33.18
   0  -4 -11   41.85   51.78
   0  -4  11    9.87   10.18
   0   4 -11   13.01    6.81
   0  -4 -11   -7.04   12.04
   0   4 -11   14.87   11.90
   0   4  11   12.20    4.19
   0   4 -11   52.03   21.56
   0  -4  11   20.86    7.92
   0  -4  11    2.96   10.97
   0   4  11   20.22    8.21
   0  -4  11   32.05   27.00
   0  -4 -11   15.96   16.93
   0   4 -11   17.36    6.69
   0  -4 -11    6.73    3.52
   0  -4 -11    9.78    6.62
   0  -4  11    7.07    5.73
   0   4  11   -4.87    5.35
   0   4 -11    4.79    3.99
   0  -4  11    0.91    3.23
   0   4 -11   18.52    6.16
   0  -4 -11   14.64    5.84
   0   4  11   11.16    4.30
   0   4 -12   39.07   30.80
   0  -4  12    1.94    9.89
   0   4  12    5.68    8.94
   0   4 -12   18.31   13.41
   0   4 -12    7.98    5.98
   0  -4 -12   -9.91   14.10
   0  -4 -12   46.27   55.06
   0  -4 -12   24.69   19.19
   0  -4  12    1.42    5.77
   0   4  12    4.56    3.71
   0   4  12    5.37    7.04
   0  -4  12   17.61   13.03
   0   4 -12   20.81   23.19
   0  -4  12  -24.34   24.84
   0  -4  12    8.54    5.82
   0  -4 -12   16.74    8.23
   0   4 -12   20.06    5.71
   0   4 -12    7.42    5.54
   0   4  12    6.06    5.84
   0   4  12    6.40    4.03
   0   4 -12    4.00    4.88
   0  -4  13   14.29   10.62
   0   4 -13    7.97    6.92
   0   4 -13   -1.79   11.40
   0  -4 -13   60.66   53.70
   0  -4 -13   17.97   14.01
   0   4  13    6.15   10.31
   0   4  13   -0.33    3.94
   0  -4  13   -9.78   24.96
   0   4  13    1.47    7.48
   0  -4  13    3.73    5.90
   0   4 -13   33.26   23.70
   0  -4 -13   -4.54   16.96
   0  -4  13   -1.58   10.09
   0   4  13    7.63    6.82
   0  -4  13   12.24    5.87
   0  -4 -13    8.54    7.81
   0   4 -13   10.68    4.48
   0   4 -13    9.72    6.21
   0   4  13   10.58    4.34
   0   4 -13   10.68    5.66
   0   4 -14  133.50   21.59
   0  -4 -14   79.61   49.63
   0   4 -14  160.47   14.53
   0  -4 -14  174.26   23.25
   0   4  14  155.30   18.63
   0  -4  14  121.36   17.72
   0   4  14  139.31   15.63
   0  -4  14  119.30   32.88
   0   4  14  177.76   23.32
   0   4  14  174.95   13.09
   0   4 -14  166.18   31.46
   0  -4  14  128.50   19.58
   0  -4 -14  215.63   29.59
   0   4 -14  131.68   14.46
   0  -4 -14   89.73   14.03
   0   4  14  100.91   11.74
   0  -4  14  105.53   11.50
   0   4 -14  124.67   13.01
   0   4  14  115.95   11.06
   0  -4 -15  -12.39   13.33
   0  -4  15   11.62    9.31
   0   4  15   19.46   11.64
   0   4 -15   -4.56    6.91
   0   4  15   -6.89    8.52
   0   4  15   -3.86    4.87
   0   4 -15   -7.99   24.23
   0  -4 -15  -10.42   17.29
   0  -4  15  -12.13   11.84
   0   4 -15    5.43    5.78
   0  -4  15    8.23    6.09
   0  -4 -15    1.31    6.71
   0   4  15    3.73    5.76
   0   4  15    7.18    4.36
   0   5   0    2.17    3.04
   0   5   0   -1.51    4.91
   0  -5   0    2.59   24.87
   0   5   0    8.44   10.92
   0  -5   0   -3.35   10.17
   0  -5   0   -0.49    2.90
   0   5   0  -61.55   71.31
   0   5   0   13.49    6.01
   0   5   0   26.93   24.37
   0   5   0  -31.31   45.77
   0  -5   0   -1.67    2.24
   0   5   0    4.42    3.73
   0   5   0   -5.80    3.95
   0  -5   0    4.94    3.93
   0   5   0   -2.54    2.68
   0   5   0   -3.72    3.72
   0   5   0  -53.45   36.88
   0  -5   0   -4.40   49.11
   0   5   0   -1.29    3.26
   0  -5   0    3.07    4.36
   0   5   0    0.19    1.86
   0   5   0   13.98   39.51
   0  -5   0   -0.62    1.52
   0   5   1  267.28   10.59
   0   5   1  296.29   11.28
   0   5   1  193.21   24.82
   0  -5  -1  292.77   15.05
   0   5  -1  271.75   13.24
   0  -5  -1  286.71   11.95
   0   5  -1  275.43   13.32
   0  -5   1  258.69   24.25
   0   5  -1  284.36   17.85
   0  -5   1  284.76   13.67
   0   5  -1   69.28   70.55
   0  -5  -1  324.47   30.92
   0  -5  -1  173.12   60.42
   0   5  -1  306.95   19.18
   0  -5   1  128.84   45.28
   0   5  -1  341.01   53.67
   0  -5   1  329.96   20.53
   0   5   1  274.37   25.91
   0   5  -1  279.33   10.12
   0   5   1  261.67    9.76
   0   5   1  263.95   12.66
   0  -5  -1  275.66    8.82
   0  -5   1  264.86   10.11
   0   5  -1  287.37   14.06
   0  -5  -1  271.26   12.59
   0   5  -1  256.55   10.43
   0  -5   1  330.74   16.22
   0   5   1  260.31   13.08
   0   5   1  292.48   15.44
   0  -5  -1  277.89   12.55
   0  -5   1  279.56    8.92
   0   5   1  279.34    8.88
   0  -5   1  304.40   12.93
   0   5  -1  278.97    9.58
   0  -5  -1  262.26    7.32
   0   5   1  254.11   15.35
   0   5   1  117.49   47.88
   0   5   1  151.04   43.61
   0  -5  -1  154.78   46.84
   0  -5   1   92.65   44.70
   0   5  -1  206.11   30.53
   0  -5  -1  290.29   11.93
   0  -5   1  222.42   22.24
   0   5  -1  190.42   41.12
   0  -5  -1  240.06   39.93
   0   5  -1  282.53   11.08
   0   5  -2  915.52   28.17
   0  -5   2  877.01   27.84
   0  -5   2  938.51   26.04
   0   5  -2  862.76   24.74
   0   5   2  870.22   44.16
   0   5  -2  859.29   27.55
   0  -5   2  904.27   32.01
   0  -5   2  909.56   25.49
   0   5   2  857.46   16.16
   0  -5  -2  897.19   18.28
   0  -5  -2  922.34   28.82
   0   5   2  940.37   21.61
   0  -5  -2  920.30   17.41
   0   5   2  851.05   45.57
   0  -5  -2  666.34   67.01
   0   5  -2  878.60   33.10
   0  -5  -2  928.34   42.40
   0   5   2  854.34   38.96
   0   5   2  862.62   24.24
   0   5  -2  802.29   60.61
   0  -5   2 1055.22   38.40
   0   5  -2  761.55   59.36
   0  -5   2  775.25   67.35
   0   5   2  931.02   22.41
   0  -5   2  535.09   82.46
   0  -5   2  937.96   21.03
   0  -5   2  925.61   26.31
   0   5  -2  902.55   19.73
   0   5   2  921.92   21.87
   0   5   2  944.64   19.77
   0  -5  -2  945.48   21.73
   0  -5  -2  932.59   16.78
   0  -5  -2  973.57   31.63
   0   5   2  878.33   29.92
   0   5   2  951.91   24.27
   0  -5  -2  934.00   22.30
   0  -5   2  884.13   21.19
   0   5  -2  949.29   20.64
   0   5  -2  973.42   26.89
   0  -5  -2  943.97   21.53
   0  -5   2  934.59   20.37
   0   5   2  950.50   17.44
   0   5   2  517.99   61.62
   0   5  -2  712.49   34.14
   0   5  -2  903.18   57.33
   0  -5   2  890.37   18.84
   0   5  -2  892.55   19.39
   0   5  -2  889.95   19.04
   0   5   2  904.27   26.93
   0  -5  -2  881.97   14.45
   0   5   2  704.00   61.66
   0  -5   2  662.36   58.57
   0  -5  -2  642.78   62.60
   0   5   3  343.66   25.59
   0   5   3  421.51   16.70
   0   5   3  400.39   31.58
   0  -5  -3  394.77   12.96
   0   5  -3  325.44   19.30
   0   5   3  406.97    9.38
   0  -5   3  395.30   17.81
   0  -5   3  395.86   23.04
   0   5  -3  409.85   18.18
   0  -5   3  398.67   21.47
   0   5  -3  393.08   21.03
   0  -5  -3  471.81   23.62
   0   5  -3  472.19   33.08
   0   5   3  463.65   16.39
   0  -5   3  307.63   46.41
   0   5  -3  330.69   25.61
   0  -5   3  444.97   26.16
   0   5  -3  397.45   41.09
   0   5   3  412.65   19.39
   0  -5  -3  399.62   30.55
   0  -5  -3  324.22   45.58
   0  -5   3  362.60   15.75
   0   5  -3  348.87   14.63
   0   5   3  412.01   17.16
   0   5  -3  415.37   18.88
   0   5   3  400.35   13.97
   0   5   3  401.50   14.58
   0  -5  -3  413.57   21.11
   0   5  -3  388.42   13.82
   0  -5  -3  392.34   15.02
   0  -5   3  368.94   14.07
   0  -5   3  370.09   17.13
   0   5   3  381.11   21.14
   0  -5  -3  388.65   13.43
   0  -5  -3  380.81   11.99
   0   5  -3  411.85   13.87
   0  -5   3  388.29   14.45
   0  -5  -3  386.45   10.34
   0   5  -3  304.50   17.35
   0  -5  -3  430.20   15.84
   0   5   3  391.11   48.44
   0  -5   3  337.04   41.09
   0   5   3  412.87   12.65
   0   5   3  332.41   16.87
   0   5  -3  371.55   14.20
   0  -5  -3  288.23   56.18
   0  -5   3  388.34   13.71
   0  -5   4 1685.68   51.72
   0  -5  -4 1721.45   50.02
   0   5  -4 1704.66   41.48
   0  -5   4 1782.38   44.91
   0   5  -4 1767.09   38.90
   0   5   4 1561.67   62.31
   0  -5  -4 1729.88   29.13
   0   5   4 1851.69   36.76
   0   5  -4 1684.03   27.85
   0   5  -4 1825.96   48.27
   0   5   4 1735.71   36.13
   0  -5   4 1522.25   84.66
   0   5   4 1735.66   32.97
   0  -5   4 1707.05   52.01
   0  -5  -4 1681.07   60.62
   0   5  -4 1736.65   46.42
   0   5   4 1656.73   40.14
   0  -5  -4 1606.43   78.76
   0  -5   4 1160.03   59.94
   0   5  -4 1661.82   55.44
   0   5  -4 1642.10   66.47
   0   5   4 1081.01   78.57
   0   5   4 1867.23   32.10
   0  -5  -4 1725.82   31.27
   0   5  -4 1758.44   35.48
   0   5  -4 1741.90   30.29
   0  -5   4 1759.56   31.96
   0   5  -4 1944.45   40.87
   0   5   4 1608.70   29.09
   0  -5  -4 1731.58   45.75
   0  -5   4 1727.00   37.98
   0  -5  -4 1838.06   27.59
   0   5   4 1730.49   46.16
   0  -5  -4 1716.90   26.47
   0   5   4 1714.07   34.47
   0  -5  -4 1757.84   34.56
   0  -5  -4 1273.16   90.32
   0  -5   4 1866.91   81.25
   0   5   4 1819.89   28.56
   0   5   4 1463.38   77.62
   0   5   4 1713.98   38.70
   0  -5   4 1630.47   32.48
   0   5  -4 1778.81   29.97
   0   5  -4 1731.87   32.74
   0   5   5   31.96    7.55
   0  -5   5   61.98   11.57
   0  -5  -5   56.02   12.50
   0   5  -5   75.32   13.61
   0  -5  -5   33.46   53.49
   0   5  -5   71.30    9.19
   0  -5   5   52.49   14.01
   0  -5  -5   51.31    7.32
   0   5  -5   40.91   14.34
   0  -5  -5   25.90   25.43
   0   5  -5   66.56    8.04
   0  -5  -5   68.84   28.02
   0  -5   5   48.11   16.45
   0  -5   5   22.47   34.64
   0   5  -5   41.44   20.11
   0   5   5   55.86    7.22
   0   5   5   25.46   10.96
   0   5   5   44.02    6.42
   0   5  -5   47.07    7.42
   0   5   5   44.08    7.29
   0  -5  -5   48.46    9.44
   0   5  -5   70.46    9.62
   0  -5   5   50.59    6.74
   0  -5  -5   41.56    4.95
   0   5  -5   41.83    6.01
   0   5   5   44.44    8.70
   0   5   5   47.43    9.42
   0  -5  -5   55.14    6.93
   0  -5  -5   52.81    7.34
   0   5  -5   55.35    5.86
   0  -5   5   39.06   29.20
   0   5  -5   55.76    6.82
   0   5   5   55.85    5.82
   0  -5   5   44.86    5.81
   0   5   5   55.70    8.26
   0   5  -6  261.19   16.43
   0  -5  -6  226.27   61.83
   0   5   6  304.00   19.23
   0  -5   6  239.00   19.06
   0  -5   6  272.94   25.85
   0   5  -6  278.02   22.72
   0  -5  -6  276.48   23.75
   0  -5  -6  241.49   13.89
   0   5  -6  256.36   12.47
   0   5   6  240.33   14.11
   0  -5   6  193.24   22.43
   0  -5  -6  297.03   33.50
   0   5   6  213.82   18.63
   0   5  -6  277.16   29.73
   0  -5   6  266.11   44.51
   0  -5  -6  249.01   21.98
   0   5   6  310.78   15.07
   0  -5  -6  304.04   20.81
   0   5  -6  329.46   19.36
   0  -5   6  297.81   14.90
   0   5  -6  287.78   13.99
   0  -5  -6  285.08   10.69
   0   5  -6  290.87   16.80
   0   5   6  259.50   16.00
   0   5   6  249.89   19.20
   0   5  -6  260.34   14.55
   0  -5   6  199.53   15.63
   0   5   6  290.39   13.19
   0   5   6  233.46   16.07
   0   5  -6  274.82   12.75
   0  -5  -7   13.46   65.01
   0   5  -7  169.99   20.32
   0  -5  -7  126.27   18.84
   0   5  -7  136.47   12.39
   0   5   7  115.11   15.54
   0  -5   7  158.56   17.23
   0  -5  -7  123.20   11.33
   0  -5  -7  156.60   28.99
   0   5   7  118.19   10.88
   0   5  -7   85.65   22.42
   0   5  -7  121.45    8.31
   0  -5   7  119.82   42.30
   0  -5   7  113.07   16.88
   0  -5  -7  116.55   21.48
   0   5  -7  125.64   11.83
   0  -5  -7  131.10   14.76
   0   5   7  105.62   13.41
   0   5   7  127.49   10.98
   0  -5  -7  108.44    6.74
   0   5   7  105.80   12.73
   0   5  -7  162.09   14.37
   0  -5   7  102.83    9.98
   0   5  -7   72.71   34.55
   0   5  -7  112.25    8.74
   0   5   7  119.72    9.21
   0  -5   7  124.16    9.43
   0  -5   7   86.29   13.53
   0   5  -7  112.01   10.40
   0   5   7  116.14   12.14
   0   5  -8   -3.76    6.16
   0  -5   8   15.57   10.72
   0   5   8    3.72   10.06
   0  -5  -8    3.67   11.13
   0  -5  -8    3.78   64.69
   0   5  -8   -2.91   11.90
   0  -5   8    0.07   13.89
   0   5  -8   39.83   20.06
   0  -5   8   12.85   10.52
   0   5  -8    1.61    2.79
   0   5   8   -5.21    6.33
   0  -5   8  -32.68   34.93
   0  -5  -8   -2.89   16.26
   0  -5  -8    4.41    5.79
   0   5   8    6.43    5.89
   0   5  -8    4.87    6.05
   0  -5   8    2.06    5.01
   0   5  -8   11.45    6.26
   0  -5  -8    2.44    3.22
   0   5   8   -6.22   11.11
   0  -5   8   -9.10   10.34
   0   5  -8  -24.72   34.31
   0   5   8   -2.50    5.06
   0   5  -8    0.21    3.05
   0   5  -8   -1.61    4.20
   0   5   8    4.00    3.50
   0  -5   8    0.83    3.33
   0  -5   9    4.15    9.53
   0  -5  -9   14.55   12.30
   0   5  -9   -5.08    5.54
   0   5  -9   -1.75   12.99
   0   5   9   -0.73    9.99
   0   5  -9    7.99   34.08
   0  -5  -9   -0.06   18.25
   0  -5   9   36.91   35.17
   0   5  -9   29.49   23.41
   0   5  -9    6.66    2.88
   0   5   9    7.24    6.33
   0  -5   9   18.35    9.29
   0   5   9    6.76    3.99
   0  -5   9   12.34   12.43
   0   5  -9    4.38    5.20
   0  -5   9    5.51    5.12
   0   5  -9   13.69    5.92
   0   5   9   12.25    6.88
   0  -5  -9    7.63    6.94
   0  -5  -9    4.03    3.11
   0  -5   9   11.68    9.73
   0   5   9   11.35   12.26
   0   5  -9    6.97    4.57
   0   5   9    7.84    4.43
   0  -5   9    4.23    3.84
   0   5   9    3.01    5.58
   0   5  -9    2.40    3.02
   0   5 -10   55.06    9.80
   0  -5 -10   48.41   61.20
   0  -5 -10   48.40   15.59
   0  -5  10   46.27   12.49
   0   5 -10   56.68   14.40
   0   5 -10   19.51   27.53
   0   5  10   54.07   13.14
   0   5  10   45.54    9.10
   0  -5  10   45.40   10.69
   0  -5 -10   39.58   17.26
   0   5 -10   59.60   22.99
   0  -5  10   45.10   14.87
   0  -5  10   70.70   33.34
   0   5  10   55.92    7.35
   0  -5 -10   40.27   10.01
   0  -5  10   32.65    7.20
   0   5 -10   32.36    6.73
   0   5  10   29.20    7.44
   0   5 -10   26.88    6.77
   0  -5 -10   27.27    3.83
   0  -5  10   28.75    5.58
   0   5 -10   41.83    7.82
   0   5  10   48.90    7.11
   0   5  10   34.25   10.56
   0   5  11   65.27   13.21
   0  -5  11   49.63   13.00
   0  -5 -11   28.69   52.42
   0   5 -11   84.74   30.86
   0   5 -11   59.50    9.35
   0  -5 -11   87.77   17.04
   0   5 -11   61.78   15.87
   0  -5  11   46.96   29.41
   0   5 -11   60.62   24.04
   0   5  11   57.78   10.34
   0  -5  11   62.97   12.26
   0  -5  11   56.97   16.13
   0   5  11   65.42    8.09
   0  -5 -11   83.70   20.87
   0   5 -11   62.27    8.33
   0  -5  11   60.64    8.62
   0   5 -11   47.67    8.65
   0   5  11   59.80    9.25
   0  -5 -11   63.01   12.24
   0   5  11   27.86   10.77
   0  -5  11   50.85    7.05
   0   5  11   55.53    7.31
   0   5 -11   67.28    9.57
   0   5  12  270.65   22.92
   0   5 -12  244.42   18.43
   0   5 -12  315.56   28.66
   0  -5  12  250.55   22.19
   0  -5 -12  167.81   60.31
   0  -5 -12  361.06   31.35
   0  -5 -12  352.23   30.54
   0   5 -12  259.39   36.19
   0  -5  12  233.40   24.36
   0  -5  12  244.39   21.04
   0   5  12  266.13   15.09
   0   5  12  260.62   18.72
   0  -5  12  197.85   34.91
   0  -5 -12  232.25   20.80
   0   5 -12  199.83   16.51
   0   5  12  228.42   16.51
   0   5 -12  230.78   15.52
   0  -5  12  226.58   15.48
   0   5  12  267.65   15.39
   0   5 -12  264.67   17.54
   0  -5  13   -8.63    8.64
   0   5 -13    2.98    5.65
   0   5  13    4.85    9.47
   0   5 -13   -0.26   10.78
   0  -5 -13  -31.35   49.47
   0  -5 -13    6.82   11.31
   0   5  13    2.93    6.87
   0  -5  13   18.43   29.23
   0  -5  13   23.92   13.08
   0   5 -13  -11.66   21.25
   0   5  13    4.21    3.59
   0  -5 -13  -16.89   17.32
   0   5  13    9.32    7.08
   0   5 -13    1.79    4.01
   0  -5  13   10.61    5.70
   0   5 -13    2.60    4.78
   0  -5 -13   -4.80    6.50
   0   5  13    3.12    4.22
   0   5 -13   -0.90    4.34
   0   5  14  154.45   18.12
   0   5 -14  165.93   15.21
   0   5 -14  211.71   25.84
   0  -5  14  136.41   17.47
   0  -5 -14  219.55   25.35
   0  -5 -14  132.00   58.25
   0   5 -14  220.04   36.17
   0   5  14  175.48   12.82
   0  -5 -14  187.52   27.11
   0   5  14  153.40   16.02
   0  -5  14  126.11   20.73
   0  -5  14  113.53   35.71
   0  -5  14  125.69   12.43
   0  -5 -14  164.18   17.75
   0   5 -14  125.99   13.83
   0   5  14  161.55   15.04
   0   5 -14  146.85   13.73
   0   5  14  157.77   12.75
   0   5  15    1.80   10.07
   0  -5 -15   -3.82   11.40
   0   5 -15    4.15    7.06
   0  -5  15    3.34    9.58
   0  -5  15  -17.52   11.58
   0   5  15    6.27    7.89
   0   5 -15    5.43   23.48
   0   5  15   -3.56    4.65
   0  -5  15    8.24    5.75
   0   5  15   15.50    6.96
   0   5 -15    2.82    5.03
   0  -5 -15   -0.90    5.79
   0   5  15    2.76    4.44
   0   6   0   91.32    7.83
   0  -6   0   69.65   26.44
   0  -6   0  102.85    8.73
   0   6   0   97.53    8.00
   0  -6   0  105.03   11.59
   0   6   0   94.13   16.21
   0   6   0  119.59   11.74
   0   6   0   43.01   39.90
   0   6   0  130.73   29.21
   0   6   0   30.70   66.79
   0   6   0   82.82    5.86
   0  -6   0   84.90    5.54
   0   6   0   66.96    8.06
   0   6   0   74.22    6.93
   0  -6   0  113.26   11.21
   0   6   0   89.27    8.77
   0  -6   0   89.50    4.51
   0   6   0   32.19   39.52
   0  -6   0   56.53   47.65
   0   6   0   91.06    7.97
   0   6   0   97.72    5.79
   0  -6   0  117.01    9.64
   0   6   0   64.71   36.36
   0   6   1 1246.27   59.58
   0   6   1 1638.00   28.00
   0   6  -1 1635.51   32.88
   0   6   1 1747.07   28.71
   0   6  -1 1656.60   43.98
   0  -6  -1 1743.52   29.53
   0  -6  -1 1731.39   31.39
   0  -6   1 1752.90   35.48
   0  -6   1 1495.56   57.29
   0   6  -1 1775.34   32.69
   0   6  -1 1696.05   43.58
   0  -6  -1  995.07   92.83
   0  -6  -1 2134.92   68.95
   0   6  -1  940.59  112.49
   0   6   1 1147.57   79.55
   0   6  -1 2721.69   96.19
   0   6   1 1649.99   56.38
   0  -6   1 1940.05   47.74
   0   6  -1 1420.95   87.49
   0  -6   1 1859.74   39.96
   0  -6   1 1725.90   26.16
   0   6   1 1776.66   25.39
   0   6  -1 1739.05   25.67
   0   6   1 1750.15   33.70
   0   6   1 1757.75   36.48
   0   6  -1 1770.55   36.35
   0   6   1 1640.73   33.38
   0   6  -1 1773.54   28.08
   0  -6  -1 1863.77   35.54
   0  -6  -1 1743.02   22.81
   0   6  -1 1658.57   28.41
   0  -6  -1 1954.31   30.40
   0   6   1 1026.04   78.61
   0   6   1 1705.05   37.92
   0  -6   1 1360.48   48.14
   0   6   1 1048.45   71.10
   0  -6   1 1743.31   22.36
   0  -6  -1 1389.39   88.43
   0  -6  -1 1685.47   18.69
   0  -6   1 2101.13   36.51
   0   6  -1 1081.12   57.09
   0  -6   1 1148.55   84.73
   0   6  -1 1235.86   76.49
   0   6  -1 1740.22   25.11
   0  -6  -1 1373.28   72.15
   0   6   1 1669.24   22.73
   0  -6  -2  502.35   15.48
   0   6  -2  518.99   23.37
   0   6  -2  485.79   19.47
   0  -6  -2  559.44   20.24
   0  -6   2  497.97   22.55
   0   6   2  523.31   16.90
   0   6   2  412.88   35.55
   0   6   2  415.54   37.00
   0  -6   2  496.16   26.72
   0  -6   2  518.85   21.50
   0  -6   2  474.97   19.73
   0   6   2  480.70   13.76
   0   6  -2  468.26   19.16
   0  -6   2  533.46   28.44
   0  -6  -2  335.08   65.57
   0   6  -2  403.62   48.47
   0   6  -2  440.58   23.72
   0   6  -2  372.22   47.46
   0  -6  -2  541.48   35.01
   0   6   2  425.79   32.49
   0  -6   2  403.56   59.21
   0  -6  -2  525.92   13.13
   0  -6   2  539.02   17.06
   0   6   2  552.12   18.67
   0  -6   2  545.54   17.42
   0   6   2  520.65   19.40
   0   6  -2  494.34   15.94
   0   6   2  572.85   16.11
   0   6  -2  559.73   16.20
   0   6   2  517.40   23.04
   0   6  -2  584.17   21.60
   0  -6   2  582.43   22.01
   0  -6  -2  531.07   18.08
   0  -6  -2  589.06   18.84
   0   6  -2  519.68   15.23
   0   6  -2  529.51   15.71
   0  -6  -2  533.47   10.98
   0  -6   2  508.18   14.24
   0  -6   2  427.69   58.91
   0   6   2  317.05   50.87
   0  -6   2  571.00   17.10
   0   6   2  278.94   50.00
   0   6   2  530.01   13.88
   0  -6  -2  574.67   16.50
   0   6   2  532.20   22.76
   0  -6  -2  325.81   48.34
   0   6  -2  329.02   31.02
   0   6  -2  508.50   52.23
   0  -6  -3  138.22    8.22
   0   6   3  143.27    6.85
   0   6   3  131.94   10.62
   0  -6   3  145.81   15.08
   0   6   3  145.26   25.11
   0   6  -3  168.01   15.24
   0   6  -3  147.06   14.06
   0   6   3   78.24   17.72
   0  -6   3  134.31   15.17
   0  -6  -3  159.51   13.78
   0   6  -3  135.60   11.55
   0  -6  -3  143.59   49.67
   0  -6  -3  158.37   25.71
   0  -6   3   97.11   60.68
   0   6  -3  151.80   38.97
   0   6  -3  163.08   17.69
   0   6  -3   94.24   21.37
   0  -6   3  168.42   17.19
   0   6   3  121.00   12.70
   0  -6   3  110.88   47.10
   0   6   3  155.01   10.30
   0   6   3  138.28   10.22
   0   6   3  140.69    9.16
   0   6  -3  163.45   12.43
   0   6   3  123.48   13.34
   0   6  -3  147.97    9.20
   0  -6  -3  125.57    9.17
   0   6  -3  121.40    8.85
   0  -6  -3  163.33   14.24
   0  -6   3  134.62   11.30
   0  -6  -3  124.19    8.60
   0  -6  -3  136.18    7.69
   0  -6   3  131.17    9.88
   0  -6   3  139.71    9.67
   0   6   3  124.54   10.43
   0   6   3  131.30   11.29
   0  -6   3  135.25    8.81
   0  -6   3   93.59   36.14
   0  -6  -3  176.14   52.80
   0   6   3  145.41    8.16
   0   6  -3  139.03    8.55
   0   6  -3  134.32    8.71
   0  -6  -3  150.03    9.33
   0   6  -3  106.88   19.24
   0   6   4  588.98    9.93
   0  -6   4  568.25   27.02
   0   6   4  489.29   38.12
   0  -6  -4  641.21   28.25
   0   6   4  641.15   22.87
   0   6   4  618.07   29.29
   0   6  -4  617.98   24.14
   0  -6  -4  596.86   16.88
   0   6  -4  656.99   29.14
   0  -6   4  595.71   30.92
   0   6  -4  504.86   31.47
   0  -6  -4  618.75   60.75
   0  -6  -4  606.06   40.82
   0   6  -4  607.38   33.20
   0  -6   4  404.63   57.60
   0   6   4  525.66   22.98
   0   6   4  627.94   20.51
   0  -6   4  565.29   30.73
   0  -6  -4  592.98   19.14
   0   6  -4  643.38   23.96
   0   6  -4  614.88   20.69
   0   6   4  591.17   22.51
   0  -6  -4  639.23   17.86
   0   6   4  569.20   27.06
   0  -6  -4  620.86   27.49
   0   6   4  681.61   19.88
   0   6  -4  606.33   18.75
   0   6   4  638.36   19.44
   0  -6   4  640.27   19.79
   0   6  -4  470.34   20.58
   0   6   4  667.07   17.62
   0  -6  -4  640.91   20.25
   0   6  -4  595.47   19.10
   0  -6   4  573.39   54.10
   0   6  -4  604.49   18.00
   0  -6   4  607.83   18.45
   0  -6  -4  489.11   67.75
   0   6   4  571.97   23.56
   0   6  -5   91.58   13.75
   0  -6   5  101.84   15.59
   0  -6  -5   87.50    8.36
   0   6   5  101.43    9.37
   0   6   5   86.00   12.34
   0   6  -5   58.63    8.22
   0  -6   5   84.34   12.96
   0  -6  -5   29.06   49.71
   0   6  -5  107.72   10.97
   0  -6  -5   90.04   14.15
   0  -6  -5  113.19   28.76
   0  -6  -5  120.10   33.99
   0   6   5  102.50    9.30
   0   6  -5   90.42   11.42
   0   6  -5  108.20   18.75
   0  -6   5   61.19   40.00
   0  -6   5   53.09   22.28
   0   6   5   90.97   13.70
   0  -6   5   -4.19   48.36
   0   6  -5   66.71    7.94
   0  -6   5   79.13    8.00
   0   6  -5   77.34    7.81
   0  -6  -5   99.55   12.05
   0   6   5   88.39   10.95
   0  -6  -5   82.69    6.42
   0   6   5   83.71   11.88
   0   6   5   76.81    8.89
   0   6  -5   78.70    9.41
   0   6   5   83.24    8.14
   0  -6  -5   91.97    9.06
   0  -6   5  114.24   36.64
   0   6   5   91.26   10.21
   0   6   5   83.29    7.03
   0   6  -5   82.60    8.00
   0   6  -5   82.90    7.24
   0  -6   6  551.18   28.32
   0   6  -6  590.93   24.46
   0   6  -6  572.59   31.85
   0  -6  -6  517.47   18.54
   0  -6  -6  579.76   31.88
   0   6   6  588.31   26.27
   0  -6   6  471.93   32.68
   0  -6  -6  630.64   51.69
   0   6  -6  616.39   38.09
   0  -6   6  364.08   35.99
   0  -6  -6  596.04   47.42
   0  -6   6  499.21   60.72
   0   6   6  477.55   25.43
   0   6  -6  555.40   21.13
   0   6   6  557.47   21.24
   0   6  -6  498.63   21.44
   0  -6   6  508.90   19.33
   0   6   6  566.43   22.31
   0  -6  -6  534.47   14.89
   0   6   6  552.39   20.13
   0   6  -6  500.98   18.36
   0   6   6  484.56   27.08
   0  -6  -6  536.40   27.42
   0   6  -6  573.33   23.96
   0   6   6  511.48   17.13
   0   6  -6  527.07   20.24
   0   6   6  555.95   18.14
   0  -6  -6  567.90   21.93
   0  -6  -6  461.97   73.08
   0   6   6  502.19   23.50
   0  -6   6  613.36   56.64
   0  -6   6  463.99   13.09
   0   6  -6  528.86   18.11
   0  -6  -7  257.85   23.53
   0   6  -7  226.68   17.32
   0  -6  -7  117.25   66.38
   0   6  -7  255.89   23.34
   0  -6   7  242.93   20.61
   0  -6  -7  220.58   14.00
   0   6   7  252.51   19.56
   0  -6   7  211.71   27.17
   0  -6   7  174.16   44.74
   0  -6  -7  300.75   37.49
   0   6   7  264.65   15.78
   0   6  -7  289.67   13.23
   0  -6  -7  293.29   41.73
   0   6  -7  313.12   32.08
   0  -6  -7  209.45   18.44
   0  -6  -7  216.63    9.30
   0   6   7  216.70   13.91
   0  -6   7  226.10   14.02
   0   6  -7  214.98   15.17
   0   6   7  190.95   18.31
   0   6  -7  213.33   15.11
   0   6   7  197.27   15.58
   0   6  -7  221.37   12.06
   0   6   7  198.95   15.63
   0  -6   7  185.19   12.25
   0  -6  -7  227.87   14.85
   0   6  -7  149.19   29.18
   0   6   7  227.41   12.34
   0   6  -7  221.78   13.96
   0  -6   7  286.81   48.39
   0  -6  -8  771.21   39.48
   0   6   8  751.92   32.81
   0  -6   8  758.55   33.79
   0   6  -8  733.21   28.87
   0   6  -8  732.12   37.68
   0   6  -8  723.52   19.32
   0   6   8  725.19   25.93
   0  -6  -8  761.59   54.16
   0   6  -8  758.01   48.10
   0  -6   8  707.73   62.30
   0  -6   8  602.46   39.61
   0  -6  -8  784.19   37.65
   0   6   8  775.63   25.90
   0  -6   8  677.49   23.52
   0   6  -8  734.29   27.91
   0   6   8  723.64   27.14
   0  -6  -8  749.33   16.35
   0  -6  -8  704.44   33.03
   0   6  -8  787.97   28.75
   0  -6  -8  610.01   86.17
   0   6   8  723.70   22.36
   0   6  -8  492.40   38.66
   0  -6   8  554.60   25.02
   0   6  -8  690.01   24.80
   0   6  -8  707.51   21.64
   0   6   8  676.82   29.06
   0   6  -9  608.94   35.79
   0  -6   9  523.14   29.95
   0  -6  -9  548.19   34.43
   0   6  -9  567.65   25.85
   0   6   9  671.19   31.31
   0  -6   9  452.80   32.39
   0  -6   9  557.21   57.31
   0   6  -9  586.99   44.62
   0   6   9  584.26   24.24
   0  -6  -9  609.15   35.46
   0   6  -9  565.61   15.65
   0  -6  -9  560.18   50.10
   0   6   9  666.75   23.04
   0  -6   9  512.85   21.34
   0  -6  -9  565.54   30.36
   0   6  -9  555.39   25.08
   0  -6  -9  521.32   13.09
   0   6  -9  519.85   22.91
   0   6   9  549.10   22.80
   0   6   9  515.09   24.64
   0  -6   9  421.29   23.98
   0   6  -9  543.93   19.42
   0   6   9  487.83   25.36
   0  -6  -9  389.48   81.14
   0   6   9  573.03   20.75
   0   6  -9  401.45   35.66
   0   6  -9  529.67   22.46
   0  -6   9  540.31   20.08
   0   6 -10   12.95    6.23
   0   6 -10   23.99   21.54
   0  -6 -10   26.56   57.03
   0   6 -10   15.63   11.14
   0  -6 -10   20.53   11.85
   0   6  10   20.04   10.17
   0  -6  10   -3.51    8.36
   0   6 -10    4.28   20.39
   0   6  10   19.90    4.94
   0  -6  10   17.13   32.87
   0  -6 -10   32.90   16.24
   0   6  10    7.97    6.18
   0  -6  10   -2.50   10.38
   0   6 -10    2.53    4.26
   0  -6 -10    7.98    2.48
   0   6 -10    1.34    4.06
   0  -6 -10    0.06    6.22
   0  -6  10    8.60    5.07
   0   6  10    1.20    5.31
   0   6  10    6.06    9.58
   0  -6  10   10.72    4.36
   0   6  10    5.21    3.44
   0   6 -10   10.57    4.90
   0   6 -11   75.11   16.69
   0  -6 -11   77.74   16.50
   0  -6  11   67.68   14.18
   0   6  11   80.17   14.22
   0   6 -11   67.54   11.43
   0  -6 -11  132.18   60.74
   0  -6 -11   48.79   18.69
   0   6  11   80.71    8.84
   0   6  11   62.92    9.86
   0  -6  11  105.75   35.83
   0  -6  11   43.36   11.36
   0   6 -11   79.55   25.16
   0   6 -11   71.09    9.47
   0  -6  11   75.17    9.53
   0   6 -11   71.30   10.12
   0  -6 -11   86.16   13.06
   0   6  11   90.97   10.90
   0   6 -11   76.20    9.79
   0   6  11   66.37    8.25
   0   6  11   62.98   12.81
   0   6 -12   15.83    8.12
   0   6 -12   -4.89   10.93
   0  -6  12   13.47    9.91
   0  -6 -12   -3.08   11.21
   0   6  12   -0.59   10.06
   0  -6 -12    1.45   30.10
   0   6 -12    8.16   20.63
   0  -6  12  -28.58   30.31
   0  -6 -12   40.89   18.03
   0  -6  12    3.29    9.44
   0   6  12   -2.13    6.27
   0   6  12    0.91    3.74
   0  -6  12    0.24    5.21
   0   6 -12    3.23    6.10
   0   6  12   -5.38    6.56
   0   6 -12    3.70    4.16
   0  -6 -12    3.56    6.30
   0   6 -12    0.77    3.89
   0   6  12    4.11    4.03
   0   6  12   13.81   10.21
   0  -6 -13   -0.78   52.20
   0  -6  13   11.41    9.19
   0   6 -13   21.48    7.70
   0  -6 -13   15.17   10.78
   0   6 -13   32.46   15.39
   0   6  13   27.39   12.00
   0   6  13   28.26    5.94
   0   6  13   38.87    9.33
   0  -6 -13   68.47   35.46
   0  -6  13   55.51   31.28
   0   6 -13   35.62   24.45
   0   6 -13    5.90    4.37
   0  -6 -13   24.36    8.92
   0   6 -13   19.98    7.14
   0   6  13   13.05    6.48
   0  -6  13   10.06    5.78
   0   6  13   20.53    5.50
   0   6 -13   25.33    6.87
   0  -6  14   35.10   11.63
   0  -6 -14   37.96   53.23
   0  -6 -14   46.94   15.39
   0   6 -14   45.67   10.96
   0   6  14   40.14   12.54
   0   6  14   23.29    8.83
   0   6 -14   20.62   22.42
   0   6  14   28.10    6.37
   0  -6 -14   37.23   37.06
   0  -6  14    4.47   31.87
   0  -6  14   46.51    8.65
   0  -6 -14   38.13    9.16
   0   6 -14   26.67    7.26
   0   6  14   36.62    8.77
   0   6 -14   28.46    7.41
   0   6  14   30.77    6.39
   0   7   0    3.65    3.87
   0  -7   0   -0.28    3.24
   0   7   0   -1.06   10.27
   0  -7   0    4.96   25.65
   0   7   0   -1.05    4.94
   0   7   0    7.64   23.69
   0   7   0    6.96    5.51
   0   7   0   -2.20    2.77
   0  -7   0    1.18    2.46
   0   7   0    0.44    4.01
   0   7   0   -1.86    3.85
   0  -7   0    3.46    4.82
   0   7   0   11.89    4.25
   0  -7   0    4.29    4.22
   0  -7   0    1.60    1.70
   0   7   0   -2.84    3.79
   0   7   0   -0.17    2.02
   0   7   0  -22.88   38.41
   0   7   1  223.28   28.92
   0   7  -1  243.12   19.07
   0   7  -1  281.51   14.66
   0   7  -1  274.56   13.99
   0  -7   1  248.65   23.49
   0  -7   1  272.01   14.90
   0   7   1  296.88   12.90
   0  -7  -1  286.11   13.95
   0   7   1  274.07   13.03
   0  -7  -1  208.46   62.59
   0   7  -1  279.47   18.95
   0   7   1  281.96   30.93
   0   7   1  256.68   14.24
   0   7  -1  361.51   45.16
   0  -7  -1  350.81   39.83
   0   7  -1  146.04   78.22
   0   7  -1  299.02   15.19
   0   7   1  289.08   15.21
   0   7  -1  298.13   15.89
   0   7   1  297.58   15.19
   0   7  -1  303.17   11.39
   0   7   1  294.15   15.17
   0  -7   1  328.00   17.07
   0   7   1  300.31   11.33
   0  -7  -1  289.95    9.79
   0   7  -1  283.77   12.14
   0  -7   1  297.59   11.26
   0  -7  -1  346.16   16.98
   0   7   1  300.69   16.50
   0  -7  -1  320.17   11.86
   0  -7   1  308.63   63.13
   0   7  -1  275.50   12.31
   0  -7   1  334.82   16.00
   0  -7   1  243.97   25.84
   0   7  -1  283.21   10.55
   0   7   1  185.09   49.31
   0  -7  -1  186.07   54.08
   0  -7  -1  279.01    7.75
   0   7   1  265.30    9.73
   0  -7  -1  278.56   42.12
   0   7  -1  162.39   38.15
   0  -7   2  257.44   23.20
   0  -7   2  216.93   19.67
   0   7  -2  135.05   29.47
   0  -7   2  253.93   15.52
   0   7   2  250.91   34.46
   0   7   2  256.75   10.96
   0   7  -2  230.52   17.07
   0   7   2  256.41   13.04
   0  -7  -2  269.48   11.80
   0   7   2  198.74   27.53
   0   7  -2  237.65   14.73
   0   7  -2  255.06   14.83
   0  -7   2  284.87   21.64
   0   7   2  250.35   28.71
   0  -7   2  279.44   62.40
   0  -7  -2  294.58   31.59
   0   7  -2  100.44   38.30
   0  -7  -2  243.39   65.12
   0   7  -2  279.44   19.63
   0  -7   2  227.41   12.35
   0  -7   2  250.72   15.43
   0   7  -2  228.22   10.81
   0   7  -2  239.62   14.62
   0   7   2  222.57   13.20
   0  -7  -2  228.18    8.88
   0  -7  -2  238.58   13.24
   0   7   2  220.02   10.93
   0   7   2  233.34   13.98
   0  -7   2  237.48   11.42
   0   7   2  217.07   15.24
   0  -7  -2  221.56   12.76
   0   7  -2  222.43   10.85
   0  -7  -2  264.91   10.81
   0  -7  -2  225.05   44.20
   0   7  -2  244.37   10.69
   0   7   2  221.22   15.66
   0   7  -2  188.60   19.63
   0   7   2  182.62   55.71
   0  -7   2  256.92   12.39
   0  -7   2  111.41   51.50
   0   7  -2  241.51   11.33
   0   7  -3 1616.11   41.34
   0  -7   3 1573.47   43.41
   0   7  -3 1604.22   37.83
   0   7   3 1362.95   64.24
   0   7   3 1605.61   62.41
   0   7   3 1765.19   33.79
   0  -7   3 1586.89   46.78
   0  -7  -3 1611.31   23.53
   0   7   3 1580.29   23.68
   0   7  -3 1448.20   37.09
   0  -7  -3 1687.01   36.13
   0   7   3 1709.67   34.52
   0   7  -3 1574.70   49.21
   0  -7  -3 1533.82   57.31
   0  -7   3 1754.95   53.83
   0  -7   3 1392.83   95.40
   0   7  -3 1542.96   76.69
   0   7   3 1542.17   34.01
   0  -7  -3 1089.03   86.89
   0  -7   3 1577.37   38.24
   0   7  -3 1555.25   28.32
   0   7   3 1740.49   36.51
   0  -7  -3 1715.30   44.22
   0  -7   3 1619.06   31.32
   0   7  -3 1673.10   30.78
   0   7  -3 1640.21   38.25
   0  -7  -3 1726.11   32.71
   0   7   3 1653.42   29.76
   0  -7  -3 1570.75   23.68
   0   7   3 1612.05   32.84
   0   7   3 1530.77   42.27
   0  -7  -3 1764.04   29.79
   0   7  -3 1630.80   29.06
   0   7  -3 1013.27   44.50
   0   7  -3 1550.79   28.47
   0  -7   3 1264.41   83.12
   0  -7  -3 1271.42   85.35
   0   7   3 1539.84   39.29
   0  -7   3 1654.41   30.07
   0   7   3 1709.24   27.33
   0   7   4   23.27    9.65
   0   7  -4    6.77    8.31
   0   7   4    8.32    3.57
   0  -7  -4  -27.65   46.92
   0   7  -4    2.86   15.02
   0   7  -4    6.18    4.65
   0  -7   4   17.77    8.42
   0  -7  -4   14.69    8.54
   0  -7  -4    9.54    4.77
   0  -7   4    2.97    9.08
   0   7   4    5.77   16.52
   0   7   4    0.09    8.68
   0   7  -4    4.75    9.92
   0  -7   4   19.14    8.36
   0  -7   4    9.09   46.61
   0   7   4    9.82    5.17
   0   7  -4    2.58   11.85
   0  -7  -4    7.07   40.14
   0  -7   4  -38.87   60.14
   0   7   4    7.75    4.99
   0   7   4   67.66   11.00
   0  -7  -4    9.20    6.07
   0   7  -4    2.06    3.90
   0   7   4   23.21    7.25
   0   7   4    1.05    5.91
   0   7  -4    6.90    4.19
   0  -7  -4    4.56    3.00
   0  -7   4    4.15    4.59
   0   7  -4    4.23    3.55
   0   7  -4    7.79    3.67
   0   7   4    8.42    5.19
   0  -7   4  -37.96   41.71
   0  -7   4    5.82    3.06
   0  -7  -4    7.16    3.63
   0   7  -4    5.11    2.71
   0   7   4   10.48    3.87
   0   7   5  826.63   28.76
   0  -7  -5  779.41   19.80
   0  -7   5  746.35   37.45
   0   7  -5  846.49   35.31
   0  -7   5  812.90   33.68
   0  -7  -5  848.72   33.49
   0   7   5  759.82   28.95
   0   7  -5  757.54   28.21
   0   7  -5  812.70   35.04
   0   7  -5  783.76   40.80
   0  -7   5  629.84   68.05
   0  -7  -5  915.03   52.63
   0   7   5  817.66   24.91
   0  -7  -5  797.70   65.93
   0   7   5  437.00   27.64
   0   7  -5  793.82   22.01
   0   7   5  844.00   23.84
   0  -7   5  806.09   23.54
   0   7  -5  794.18   27.97
   0   7   5  769.46   27.79
   0   7   5  760.80   32.70
   0  -7  -5  813.62   20.38
   0   7  -5  789.35   24.85
   0   7   5  744.35   22.21
   0  -7  -5  804.31   32.47
   0   7   5  830.55   21.40
   0   7   5  724.55   27.60
   0   7  -5  506.77   19.69
   0  -7   5  575.61   61.56
   0   7  -5  793.57   21.55
   0  -7  -5  520.13   73.86
   0  -7   5  798.69   22.05
   0  -7  -5  835.71   24.17
   0   7  -5  770.52   23.02
   0  -7  -6   -1.97    6.01
   0   7  -6    8.68   11.27
   0   7   6   -0.70    9.63
   0   7   6   -0.77    4.64
   0   7  -6    3.60    5.33
   0  -7  -6   -1.41    9.49
   0  -7   6   19.55    9.75
   0  -7   6   11.87   10.55
   0  -7  -6  -46.21   57.00
   0  -7  -6  -12.44   27.63
   0   7  -6   16.74   15.49
   0  -7   6   23.02   46.69
   0  -7   6   24.18   21.97
   0   7   6    0.45    4.99
   0  -7  -6   29.22   30.13
   0   7   6   -4.28    9.97
   0   7  -6    8.12    5.40
   0  -7  -6    4.44    3.01
   0   7   6    3.64    7.13
   0   7   6    4.45    5.52
   0   7  -6    6.40    5.12
   0   7  -6    5.77    4.43
   0   7  -6   -3.83    4.93
   0   7   6    8.59    6.47
   0  -7   6    5.28    4.57
   0  -7  -6    6.36    6.94
   0   7   6   15.91   10.50
   0   7   6    7.05    5.65
   0  -7   6  -26.04   38.37
   0   7   6    7.53    3.56
   0  -7  -6    4.53    3.47
   0   7  -6    4.80    3.79
   0   7  -6    7.20    3.70
   0   7  -7   12.54    9.96
   0   7  -7   33.68    8.55
   0  -7  -7   33.41    7.66
   0   7  -7   12.14   12.69
   0  -7  -7   32.41   63.87
   0   7  -7   18.77    6.21
   0  -7  -7   39.75   12.46
   0   7   7   40.95   11.31
   0  -7   7   16.83   10.12
   0  -7   7   38.08   21.54
   0   7  -7   24.09    5.38
   0  -7  -7   -3.56   31.04
   0  -7   7   -0.47   42.31
   0  -7  -7   19.17   24.89
   0   7   7   26.82    7.67
   0   7  -7    8.68   17.20
   0  -7   7   -9.60   45.83
   0   7   7   38.06    6.85
   0   7  -7   40.97    7.24
   0  -7   7   38.80    6.87
   0   7  -7   43.62    7.36
   0   7   7   44.38   10.02
   0  -7  -7   44.02    5.08
   0  -7  -7   46.35   10.10
   0   7   7   31.84    5.47
   0  -7  -7   33.37    6.51
   0   7  -7   40.25    6.75
   0   7   7   35.25   11.25
   0   7   7   26.99    7.22
   0   7  -7   41.62    5.91
   0  -7   7  -13.22   34.60
   0  -7   7   24.86    2.38
   0   7  -8   31.89   13.94
   0  -7  -8   13.48   11.66
   0   7   8   43.73   12.42
   0   7  -8   26.52    7.36
   0   7  -8   24.78   14.75
   0   7  -8   20.76    6.94
   0  -7   8   24.99   10.70
   0  -7  -8   59.01   27.39
   0   7   8   22.39    6.84
   0   7  -8   28.43    5.32
   0  -7   8   20.44   18.72
   0  -7   8    0.78   46.73
   0   7  -8   34.75   20.67
   0  -7  -8   40.13   34.02
   0  -7   8   74.99   43.58
   0   7  -8   14.43    5.52
   0  -7  -8   19.74    3.94
   0  -7  -8   15.95    8.20
   0   7  -8   21.77    6.46
   0  -7   8   18.01    6.47
   0   7   8   17.60    6.22
   0   7  -8   23.79    5.96
   0  -7   8  -17.74   37.58
   0  -7   8   14.65    3.39
   0   7  -8   19.51    4.72
   0   7   8   23.57    5.48
   0   7   8   12.99    5.41
   0   7   8   22.38   10.95
   0  -7  -8   20.20    5.70
   0   7   9   -3.79    9.81
   0  -7  -9   -5.24   10.29
   0   7  -9   21.10   14.96
   0   7  -9   12.88   10.82
   0  -7   9   -4.39    9.77
   0   7  -9    9.18    6.31
   0  -7   9  -54.79   40.94
   0   7  -9  -12.82   20.99
   0  -7   9    2.42   13.75
   0  -7   9   -6.58   35.16
   0   7   9    1.45    5.44
   0  -7  -9  -26.12   29.82
   0   7  -9    2.02    4.86
   0  -7  -9   -2.40    2.61
   0  -7  -9   -0.22    6.05
   0  -7   9   -0.03    4.86
   0   7  -9    0.88    4.48
   0   7   9   -3.13    5.86
   0   7   9    0.45   10.06
   0  -7  -9    0.17    3.67
   0   7   9   -0.27    3.44
   0   7  -9   -2.46    4.34
   0  -7   9   -0.54    3.35
   0  -7   9   -3.25   29.47
   0  -7  10   42.08   11.38
   0   7 -10   36.77    8.15
   0  -7 -10   18.52   50.19
   0   7  10   32.42   10.76
   0  -7 -10   62.57   13.82
   0   7 -10   58.82   14.68
   0  -7  10   13.24   12.15
   0   7 -10   25.85   21.92
   0  -7 -10   68.26   32.72
   0  -7  10   40.43   34.57
   0   7  10   40.29    8.38
   0  -7  10  -27.88   28.79
   0   7  10   32.63    5.99
   0  -7 -10   41.67   10.33
   0  -7 -10   45.19    4.24
   0   7 -10   30.62    6.35
   0   7  10   58.12    9.38
   0   7 -10   40.60    7.73
   0  -7  10   43.06    7.76
   0  -7  10   -5.90   27.59
   0   7 -10   43.38    7.46
   0   7  10   30.46   10.16
   0   7  10   38.02    5.89
   0   7 -11   97.29   16.63
   0  -7 -11  141.47   61.56
   0  -7 -11  104.26   17.17
   0  -7  11  107.98   15.86
   0   7  11   89.11   14.75
   0   7 -11  106.94   13.34
   0   7  11  116.71   10.86
   0  -7  11   36.88   29.83
   0   7  11  106.37   12.08
   0  -7  11   87.64   18.62
   0  -7  11   13.62   32.22
   0  -7 -11  163.86   37.45
   0   7 -11   86.03   24.97
   0  -7  11   69.58    9.25
   0   7 -11   90.47   10.36
   0   7  11   89.75   11.28
   0  -7 -11  100.20   14.31
   0   7 -11   79.69   10.45
   0   7  11   96.00    9.76
   0  -7  11   69.53   30.60
   0   7 -11   98.55   10.62
   0   7  11   79.32   12.77
   0  -7 -12   31.29   11.69
   0  -7  12   18.63    9.59
   0   7  12   25.96   10.62
   0   7 -12   21.52   11.85
   0  -7 -12  -46.01   52.89
   0   7 -12   27.01    8.65
   0  -7 -12   88.71   31.04
   0   7 -12   11.40   20.91
   0   7  12   17.76    5.07
   0  -7  12   33.30   30.92
   0   7  12   22.86    7.44
   0   7 -12   23.38    6.38
   0  -7 -12   21.96    8.23
   0  -7  12   23.17    6.23
   0   7 -12   19.65    6.41
   0   7  12   19.17    7.28
   0  -7  12  -27.88   27.47
   0   7 -12   28.59    7.00
   0   7  12    1.10    9.56
   0   7  12   23.33    5.64
   0  -7  13  246.18   22.31
   0   7  13  282.73   23.92
   0   7 -13  263.15   20.18
   0  -7 -13  330.57   28.65
   0  -7 -13  233.45   62.81
   0   7 -13  295.76   37.04
   0   7  13  300.13   16.79
   0  -7  13  226.37   40.41
   0   7  13  267.72   19.20
   0   7  13  264.73   18.20
   0   7 -13  270.95   16.96
   0  -7 -13  255.14   21.53
   0  -7  13  240.61   16.23
   0   7 -13  252.85   18.25
   0   7  13  297.66   16.92
   0  -7  13  295.27   40.70
   0   7 -13  284.40   18.03
   0   7  13  256.77   19.45
   0   7 -14    6.10    7.16
   0   7 -14   -2.94   10.05
   0   7  14   -6.14    9.60
   0  -7 -14  -77.88   58.81
   0  -7  14   -3.40    8.08
   0  -7 -14   20.58   13.40
   0   7  14    2.04    6.89
   0  -7  14    9.22   30.86
   0   7  14    4.02    4.21
   0  -7 -14   75.81   37.44
   0   7 -14   41.94   25.23
   0   7 -14   10.62    5.93
   0  -7  14   -0.15    4.75
   0   7  14    5.11    6.09
   0   7 -14    4.50    4.05
   0  -7  14  -27.56   29.31
   0   7  14    5.93    4.92
   0   8   0   36.26    6.80
   0  -8   0   17.51   26.81
   0  -8   0   38.41    6.34
   0   8   0   21.33   10.46
   0   8   0   30.81    5.61
   0   8   0   35.17    6.97
   0  -8   0  -17.55   65.95
   0   8   0   95.78   28.33
   0  -8   0   51.06    7.81
   0   8   0   41.91    7.46
   0   8   0   45.07    7.68
   0   8   0   46.77    6.22
   0   8   0   37.29    4.76
   0  -8   0   38.57    4.40
   0  -8   0   -9.57   50.21
   0  -8   0   54.28    6.07
   0   8   0   37.44   39.53
   0   8   0   35.63    4.24
   0   8   0   37.87    5.54
   0   8  -1   25.71    9.35
   0  -8  -1   34.70    5.83
   0   8   1   26.74    5.09
   0  -8   1   35.42    9.89
   0  -8  -1   47.13   30.96
   0   8   1   32.78   15.96
   0   8  -1   30.68    6.06
   0   8  -1   41.15    7.46
   0  -8   1    8.11   20.41
   0   8   1   29.28    6.27
   0   8  -1   16.51    6.46
   0  -8  -1   72.63   68.40
   0   8   1   31.09    6.25
   0   8   1   38.54   22.52
   0   8  -1   34.45   28.70
   0   8   1   36.60    5.11
   0  -8   1   39.20    4.72
   0   8  -1   47.06    7.57
   0   8   1   44.74    7.79
   0   8   1   40.59    6.51
   0  -8   1   42.19    7.18
   0   8   1   34.05    6.63
   0   8  -1   32.88    5.27
   0  -8  -1   45.76    4.36
   0   8  -1   38.22    5.10
   0   8  -1   35.39    6.67
   0  -8  -1   53.72    8.79
   0   8  -1   33.81    4.55
   0  -8   1  123.07   61.73
   0   8  -1   13.64   18.84
   0   8  -1  -12.62   34.66
   0  -8   1   47.90    6.96
   0   8   1   37.35    6.80
   0  -8  -1   49.87    4.64
   0   8   1   36.33    4.34
   0  -8  -1   49.40   50.95
   0   8  -1   34.01    5.03
   0   8   1  -36.22   44.35
   0  -8   2  378.43   28.86
   0   8  -2  374.01   18.26
   0   8   2  366.24   13.65
   0  -8   2  312.51   22.97
   0   8   2  233.79   30.40
   0  -8   2  387.74   18.53
   0   8   2  301.22   38.15
   0   8   2  383.88   15.82
   0   8  -2  345.52   21.17
   0   8  -2  354.35   18.36
   0  -8  -2  433.61   37.24
   0   8  -2  356.24   21.57
   0   8   2  346.39   32.24
   0  -8  -2  207.00   61.44
   0   8  -2  309.75   46.20
   0  -8   2  432.25   25.32
   0  -8   2  373.18   16.50
   0   8   2  322.37   18.15
   0  -8  -2  338.03   11.01
   0   8   2  315.18   13.40
   0   8  -2  333.45   18.23
   0  -8   2  351.43   18.64
   0   8   2  336.40   16.47
   0  -8  -2  402.29   18.46
   0   8  -2  329.13   13.30
   0   8   2  356.32   17.80
   0   8  -2  373.05   13.74
   0  -8   2  282.56   64.92
   0  -8  -2  419.15   12.63
   0  -8   2  428.93   17.05
   0  -8  -2  241.98   49.03
   0   8  -2  267.15   24.16
   0   8  -2  365.07   13.18
   0   8  -2  361.66   14.16
   0   8   2  315.11   18.42
   0   8  -2  288.26   39.54
   0   8   2  166.50   35.95
   0  -8  -2  346.07   61.68
   0   8   3 1418.08   68.41
   0  -8  -3 2105.05   33.28
   0   8  -3 2050.33   42.99
   0  -8   3 2000.40   47.60
   0   8   3 2138.65   38.53
   0   8  -3 2055.62   43.50
   0  -8   3 1937.49   55.82
   0   8   3 1945.44   28.43
   0   8   3 2058.80   75.09
   0   8  -3 2030.06   54.68
   0   8  -3 2009.08   96.70
   0  -8   3 1351.14   96.90
   0  -8  -3 2160.91   68.38
   0  -8   3 2196.10   60.87
   0   8   3 2100.01   39.60
   0   8   3 1938.32   37.45
   0  -8  -3 1491.83  105.42
   0   8   3 2084.50   39.11
   0   8   3 2034.09   33.78
   0  -8  -3 2193.78   50.90
   0  -8  -3 2282.09   40.41
   0   8   3 2218.81   42.67
   0   8  -3 2136.56   35.04
   0   8   3 2112.89   49.01
   0  -8   3 2253.83   38.48
   0   8  -3 2087.56   33.38
   0   8  -3 2126.59   44.30
   0  -8   3 2061.84   45.18
   0  -8   3 2167.32   35.86
   0   8  -3 2062.88   33.53
   0   8   3 2093.03   31.23
   0  -8  -3 1439.66   87.98
   0   8  -3 2039.00   33.30
   0   8   3 1959.43   46.16
   0  -8   3 1448.12   94.59
   0   8  -3 1274.16   54.41
   0  -8  -3 2275.08   31.69
   0  -8   4   85.63   13.33
   0   8  -4   96.97   12.17
   0   8   4   77.68   22.09
   0  -8  -4   41.33   49.02
   0   8   4   79.44   10.39
   0   8   4  101.62    6.68
   0  -8  -4  119.69   10.79
   0   8  -4  100.97   10.80
   0  -8   4  104.88   14.82
   0  -8  -4  102.68    7.27
   0   8   4  100.52    9.68
   0  -8  -4  127.13   27.65
   0  -8   4   81.96   54.05
   0   8  -4  119.55   22.09
   0   8  -4   82.58   15.35
   0   8   4  104.34   12.35
   0  -8  -4  123.35   47.04
   0   8   4   78.58   11.35
   0  -8   4   81.68    8.13
   0   8   4   91.22    8.74
   0   8  -4  101.41    8.71
   0   8  -4   87.31    9.98
   0   8   4   96.84   11.30
   0   8   4  103.92   10.38
   0  -8  -4  105.47    8.64
   0  -8  -4   97.20   11.60
   0   8  -4   76.60    7.73
   0   8  -4   83.75   22.25
   0   8   4   86.32   10.70
   0   8  -4  100.19    8.22
   0   8  -4   93.13    7.82
   0  -8  -4  103.38    7.72
   0  -8   4   92.97    7.74
   0  -8   4  103.93   51.55
   0   8   4   94.88    7.41
   0   8   5   20.96    4.18
   0  -8  -5   12.74    8.05
   0  -8  -5   20.93    6.49
   0   8   5   27.28   16.02
   0   8   5   20.33   10.42
   0   8  -5    3.72    5.14
   0  -8   5   -3.26    8.24
   0  -8  -5   18.68   55.84
   0  -8   5    2.59    8.75
   0   8   5   10.65    4.80
   0  -8  -5   58.72   28.93
   0  -8  -5  -17.30   37.66
   0   8  -5   20.27   11.22
   0   8  -5   11.61   11.70
   0  -8   5    0.18   55.87
   0   8   5   29.34   10.60
   0   8   5    8.24    7.74
   0   8  -5    8.79    4.76
   0  -8  -5    7.41    3.71
   0  -8   5   14.54    5.43
   0   8   5   35.06   11.69
   0   8   5    7.96    5.71
   0   8  -5    1.41    4.06
   0  -8  -5    7.66    6.14
   0   8   5    7.47    5.37
   0   8  -5    7.57    4.30
   0   8  -5    9.40    3.60
   0   8   5   18.51    4.41
   0   8  -5    9.96    3.94
   0  -8   5   44.27   46.03
   0  -8  -5   17.21    3.92
   0   8   5    2.35    4.49
   0  -8   5    7.81    3.42
   0   8  -5   18.54   14.48
   0  -8  -6  252.48   12.23
   0  -8   6  211.82   23.28
   0   8  -6  293.39   22.79
   0   8   6  285.04   15.22
   0  -8  -6  115.49   63.54
   0  -8  -6  275.43   19.20
   0   8   6  289.40   19.41
   0  -8   6  254.76   20.80
   0   8  -6  285.69   18.29
   0   8   6  236.48   18.62
   0   8   6  288.85   16.09
   0  -8   6  213.78   60.28
   0   8  -6  214.86   25.14
   0  -8   6  209.30   66.70
   0   8  -6  294.04   20.05
   0  -8  -6  215.80   35.55
   0  -8  -6  212.33   41.52
   0   8  -6  213.71   13.80
   0   8  -6  219.09   15.24
   0   8   6  244.85   17.59
   0  -8   6  230.63   13.69
   0   8   6  212.94   13.38
   0   8   6  237.70   14.17
   0  -8  -6  232.25   11.56
   0   8  -6  245.04   13.06
   0   8   6  228.90   19.27
   0  -8  -6  253.27   19.21
   0   8  -6  256.89   14.11
   0  -8  -6  272.21   14.53
   0   8   6  238.66   16.85
   0   8  -6  262.72   13.16
   0  -8   6  264.28   52.04
   0  -8   6  243.15   13.20
   0   8   6  265.98   12.90
   0   8   7 1227.97   38.43
   0   8  -7 1152.48   36.33
   0   8  -7 1240.68   45.83
   0  -8  -7 1274.70   42.40
   0  -8   7 1195.36   43.10
   0  -8  -7 1120.40   25.81
   0   8   7 1159.18   32.23
   0  -8   7  932.39   79.17
   0  -8  -7 1310.86   62.16
   0  -8  -7 1477.16   78.31
   0   8  -7 1095.74   53.95
   0  -8  -7 1158.81   23.98
   0   8   7 1217.69   30.77
   0   8  -7 1101.13   31.70
   0   8   7 1048.26   40.86
   0  -8  -7 1142.69   40.47
   0   8  -7 1103.18   33.46
   0  -8   7 1144.51   30.29
   0   8   7 1157.74   33.05
   0   8   7 1109.60   25.97
   0  -8  -7  887.24   92.32
   0   8  -7 1166.53   27.47
   0   8  -7 1081.39   29.14
   0   8   7 1199.62   28.20
   0  -8  -7 1187.07   31.19
   0  -8   7  974.77   73.49
   0   8   7 1081.45   35.95
   0  -8   7 1145.12   28.23
   0  -8   8  398.27   26.30
   0  -8  -8  403.13   16.65
   0   8   8  470.84   25.54
   0  -8  -8  467.54   28.25
   0  -8  -8  274.02   62.57
   0   8  -8  438.29   23.39
   0   8  -8  458.02   29.64
   0  -8  -8  658.51   51.66
   0  -8   8  433.65   59.71
   0   8  -8  506.87   38.56
   0   8   8  436.19   20.27
   0  -8  -8  447.00   42.73
   0  -8  -8  404.04   13.44
   0   8   8  386.83   18.78
   0   8   8  437.06   22.02
   0   8  -8  393.55   20.37
   0  -8  -8  431.60   25.91
   0   8  -8  391.33   19.38
   0  -8   8  405.95   18.69
   0   8  -8  411.71   16.73
   0   8   8  402.70   22.95
   0  -8  -8  474.28   20.25
   0  -8   8  400.29   49.51
   0   8  -8  416.55   18.81
   0   8   8  432.55   17.73
   0   8  -9  106.51   16.53
   0  -8   9   67.73   13.52
   0   8   9   96.05   13.92
   0   8  -9   91.43   11.74
   0  -8  -9  117.65   15.98
   0   8  -9   58.53   20.33
   0   8   9   67.57    9.77
   0  -8   9   64.67   19.57
   0  -8  -9  104.99   32.51
   0   8  -9   73.78    9.56
   0   8   9   97.62   11.14
   0  -8  -9   90.16    6.17
   0   8   9   85.42   12.39
   0  -8   9   80.83    9.77
   0   8  -9   80.25    9.75
   0  -8  -9   86.65   12.55
   0   8  -9   80.14    8.93
   0   8   9   90.42    8.82
   0  -8   9   92.32   36.28
   0  -8  10   60.53   12.83
   0   8 -10   84.54   15.02
   0   8 -10   95.64   12.04
   0  -8 -10    2.28   52.83
   0   8  10   87.15   14.48
   0  -8 -10   91.22   15.92
   0   8 -10   57.48   21.92
   0  -8  10   36.74   15.73
   0   8  10   84.69   10.59
   0  -8 -10   64.83   28.20
   0  -8  10  127.64   44.59
   0  -8  10   71.78    9.18
   0  -8 -10   80.52   12.64
   0   8 -10   70.29    9.36
   0   8  10   71.71    9.75
   0   8  10   91.46   13.68
   0   8 -10   77.98   10.27
   0   8  10   80.13    8.68
   0  -8  10   89.44   33.52
   0   8 -10   71.63    8.92
   0  -8 -11    5.21    9.26
   0  -8  11   12.45   10.06
   0   8  11    2.56    9.94
   0  -8 -11  -40.25   53.45
   0   8 -11   17.97    7.62
   0   8  11   16.20    7.41
   0  -8  11   35.11   16.88
   0   8  11   19.87    5.61
   0  -8  11  -44.23   37.46
   0  -8 -11   39.57   28.24
   0   8 -11   15.75   19.93
   0   8 -11    8.82    5.45
   0   8  11    4.12    5.66
   0   8 -11    7.66    4.97
   0  -8  11   -0.49    4.72
   0  -8 -11    4.28    6.75
   0  -8  11  -34.69   31.01
   0   8  11    7.56    3.81
   0   8  11    7.25    9.97
   0   8 -11   15.00    5.26
   0   8  12    2.82   10.12
   0  -8 -12   16.43   10.78
   0  -8 -12   -5.47   46.99
   0  -8  12   15.40    9.69
   0   8 -12   -7.95    7.91
   0   8  12    6.38    4.92
   0   8  12   -4.95    6.75
   0   8 -12  -11.37   22.65
   0  -8 -12   -0.98   27.86
   0  -8  12   19.13   34.68
   0   8 -12    7.08    6.40
   0  -8  12   -3.52    5.29
   0   8 -12    4.30    4.00
   0   8  12   11.45    7.17
   0  -8 -12  -11.36    7.12
   0   8 -12    1.07    3.98
   0   8  12  -12.01   10.50
   0   8  12    1.97    4.18
   0   8 -13    4.76    8.15
   0  -8 -13   43.49   13.88
   0   8 -13   23.32   10.15
   0   8  13   23.70   10.25
   0  -8  13   27.20   11.33
   0  -8 -13   40.63   50.77
   0   8  13   21.80    7.47
   0  -8 -13   25.01   31.04
   0  -8  13  -23.47   34.48
   0   8  13    6.53    3.99
   0   8 -13   -4.42   20.45
   0   8 -13   13.45    5.97
   0   8  13   29.93    8.08
   0  -8  13   26.32    7.28
   0   8 -13   12.53    4.92
   0   8 -13   15.51    5.17
   0   8  13   20.44   10.01
   0  -8  13   -3.54   30.36
   0   8  13   31.99    6.61
   0   8 -14   26.27   12.67
   0  -8 -14   27.53   52.59
   0  -8  14   42.74   11.68
   0   8  14   34.22   12.29
   0   8 -14   37.90    9.71
   0  -8 -14   55.23   31.87
   0   8 -14   62.03   27.12
   0   8  14   29.25    8.98
   0  -8  14   37.57   35.15
   0   8  14   37.05    7.39
   0   8 -14   41.89    9.11
   0   8  14   29.51    8.22
   0  -8  14   28.71    7.01
   0  -8  14    3.28   29.97
   0   8  14   28.45    6.56
   0   8 -14   17.11    5.57
   0  -9   0   -0.95   27.90
   0   9   0    0.86    9.71
   0   9   0    2.12    5.53
   0   9   0    4.58    4.08
   0   9   0   11.13   24.75
   0   9   0    0.74    4.60
   0  -9   0  -55.51   69.75
   0   9   0   -2.44    4.11
   0   9   0    4.29    4.59
   0   9   0    6.17    3.67
   0  -9   0    1.73    4.04
   0   9   0    3.25    4.93
   0  -9   0   -0.28    2.56
   0  -9   0    0.91    2.51
   0   9   0    3.10    3.20
   0   9   0   -1.93    2.38
   0   9   0   46.31   45.38
   0  -9   0    0.88   59.67
   0   9   0   -6.84   22.85
   0   9  -1   27.27    7.83
   0   9   1   28.37    6.92
   0   9   1   16.33   14.28
   0   9   1   27.04    5.58
   0  -9  -1   18.15   32.32
   0  -9   1   -3.38   21.50
   0   9  -1   20.59   10.04
   0   9  -1   45.21    7.31
   0   9   1   26.84    5.38
   0   9  -1   40.30    8.13
   0   9   1   26.18   23.78
   0  -9  -1   50.58   64.43
   0   9  -1   33.36   30.77
   0   9  -1   13.04    5.35
   0   9   1   20.64    5.53
   0   9  -1   17.32    4.37
   0  -9  -1   33.89    7.59
   0   9   1   19.43    5.22
   0   9   1   25.41    7.03
   0  -9  -1   19.62    3.17
   0  -9   1   27.30    6.49
   0   9  -1   21.70    4.30
   0   9  -1   32.59    6.96
   0   9   1   19.72    4.33
   0   9  -1   30.90    4.41
   0  -9  -1   22.73    3.19
   0   9   1   21.76   23.03
   0  -9  -1   48.99   56.00
   0   9   1   27.72    6.14
   0   9   1   20.17    3.65
   0  -9   1   22.61   54.18
   0   9  -1   21.45    4.61
   0   9  -1   23.22   18.33
   0  -9   1   30.80    6.16
   0   9  -1    7.51   39.37
   0   9   2  608.43   18.64
   0   9  -2  608.94   23.22
   0  -9   2  562.91   31.22
   0  -9   2  551.47   32.73
   0   9   2  650.34   20.91
   0   9  -2  658.51   23.60
   0   9   2  500.91   42.19
   0  -9  -2  418.15   82.00
   0  -9  -2  790.91   50.24
   0   9   2  636.96   42.67
   0   9  -2  988.14   69.74
   0   9  -2  641.98   28.69
   0   9   2  600.93   22.64
   0   9   2  585.11   18.16
   0   9  -2  594.25   23.84
   0   9  -2  582.95   17.83
   0  -9   2  585.58   24.54
   0   9   2  632.56   24.04
   0   9   2  571.25   23.17
   0  -9  -2  744.29   27.89
   0  -9   2  688.60   23.63
   0   9  -2  609.39   17.61
   0   9  -2  622.11   23.38
   0  -9  -2  484.34   54.47
   0   9  -2  614.59   17.58
   0   9  -2  582.56   18.12
   0   9   2  603.41   25.04
   0  -9  -2  655.33   13.98
   0  -9  -2  544.74   72.59
   0   9  -2  395.82   48.01
   0  -9   2  725.87   23.19
   0  -9   2  479.04   74.45
   0   9  -2  515.67   31.62
   0   9  -3   14.52    8.40
   0  -9   3   14.97    7.67
   0   9   3   15.25    7.05
   0   9   3    0.30   29.14
   0  -9  -3  -29.60   46.57
   0  -9   3    5.72   10.41
   0   9   3   16.06    4.59
   0   9  -3   13.66    6.35
   0   9   3   18.91    5.87
   0   9   3   10.99    9.08
   0  -9  -3   10.62   24.21
   0   9   3  -15.94   26.46
   0  -9   3    9.21   55.64
   0  -9   3   31.66    8.67
   0  -9  -3    4.67   53.18
   0   9  -3   12.24    9.17
   0   9  -3   10.55    4.21
   0  -9  -3   11.34    4.92
   0   9  -3   11.93    5.23
   0   9   3    4.79    5.67
   0  -9   3    6.03    4.43
   0  -9  -3    6.56    5.63
   0   9   3    8.88    5.33
   0   9  -3    7.94    4.26
   0  -9   3    9.08    5.03
   0   9   3   17.47    7.50
   0   9   3    8.03    4.98
   0   9  -3   15.29    4.04
   0   9   3    8.96    3.36
   0   9  -3   35.32   32.61
   0   9  -3   15.81    4.07
   0  -9  -3   15.37    2.88
   0   9   3    7.94    6.08
   0  -9   3   13.22    4.24
   0  -9   3   17.47   55.77
   0  -9   4 1136.54   39.78
   0   9   4 1147.14   20.66
   0  -9  -4 1198.62   24.71
   0   9   4 1182.68   55.27
   0   9  -4 1223.70   34.95
   0  -9   4 1120.15   43.00
   0   9  -4 1166.69   35.65
   0   9   4 1153.37   31.09
   0   9   4 1080.15   29.82
   0  -9  -4 1232.48   56.10
   0  -9  -4  680.95   75.58
   0  -9   4  954.84   91.52
   0   9   4 1170.25   30.57
   0   9  -4 1179.80   45.56
   0   9   4 1116.90   37.76
   0   9  -4 1195.23   27.64
   0  -9   4 1218.86   29.74
   0   9   4 1082.54   26.41
   0  -9  -4 1223.11   38.22
   0   9   4 1188.47   29.96
   0   9  -4 1164.92   26.09
   0   9  -4 1130.47   33.62
   0  -9  -4 1242.28   29.96
   0   9   4 1228.89   33.29
   0   9   4 1000.66   34.64
   0  -9   4  952.20   86.94
   0  -9  -4 1288.77   24.08
   0   9  -4 1159.39   26.19
   0  -9  -4  927.73   81.96
   0  -9   4 1242.32   27.74
   0   9  -4  740.08   42.14
   0   9  -4 1174.76   26.50
   0   9   4 1181.32   24.89
   0  -9  -5   38.85    5.67
   0  -9  -5   29.63   51.98
   0   9   5   56.40   19.98
   0  -9   5   32.88   11.02
   0   9   5   44.41    5.36
   0  -9  -5   33.17    7.32
   0   9  -5   27.56    7.06
   0  -9   5   12.34    9.55
   0   9  -5   27.31    9.64
   0   9   5   37.20   10.27
   0   9   5   19.98   11.72
   0   9  -5   23.03   13.08
   0  -9   5   58.69   57.34
   0  -9  -5   32.99   43.99
   0  -9  -5   61.05   27.86
   0   9   5   24.27    6.02
   0  -9   5   40.80    7.14
   0   9  -5   49.66    7.05
   0   9  -5   50.84    8.40
   0   9   5   42.52    9.75
   0  -9  -5   38.68    8.61
   0   9   5   50.04    7.62
   0  -9  -5   46.87    6.31
   0   9   5   62.44   10.17
   0   9  -5   49.76    6.92
   0   9   5   40.75   10.86
   0  -9   5  -23.26   45.34
   0   9  -5   35.24    5.46
   0  -9   5   32.18    5.29
   0   9   5   39.63    5.71
   0   9  -5   40.57    5.77
   0  -9  -5   37.73    5.07
   0   9   5   38.58    7.65
   0   9   6  241.64   18.45
   0  -9  -6  250.65   11.48
   0  -9   6  218.94   19.96
   0  -9  -6  275.97   17.84
   0   9  -6  255.71   20.18
   0  -9  -6  240.69   65.42
   0   9   6  297.15   19.70
   0   9  -6  246.41   17.24
   0  -9   6  260.32   24.35
   0   9  -6  215.39   24.95
   0   9   6  260.85   15.37
   0   9   6  253.30   17.62
   0  -9   6  217.76   64.58
   0  -9  -6  232.53   49.98
   0  -9  -6  303.25   38.03
   0   9  -6  259.75   14.87
   0   9  -6  274.69   13.87
   0  -9  -6  285.53   13.28
   0   9   6  279.66   18.43
   0  -9   6  274.06   15.05
   0   9   6  245.87   15.13
   0   9  -6  277.29   17.18
   0   9   6  260.17   14.59
   0  -9  -6  266.50   19.69
   0   9   6  255.42   20.44
   0   9   6  258.36   12.97
   0   9   6  227.78   16.95
   0  -9   6  260.85   13.69
   0   9  -6  284.95   14.62
   0  -9   6  271.50   52.46
   0   9  -6  275.46   13.51
   0  -9  -6  285.85   13.79
   0   9  -7   10.66    6.73
   0   9   7   11.15    4.59
   0  -9   7   11.97    9.52
   0  -9  -7   -2.22    5.20
   0   9   7   -8.58    9.40
   0  -9  -7    8.30    8.85
   0  -9  -7   59.82   56.93
   0   9   7    6.39    6.49
   0  -9  -7  -11.07   28.24
   0   9  -7    4.74   14.48
   0  -9  -7   57.79   32.32
   0  -9   7  -14.65   49.27
   0   9   7   -6.31    9.15
   0   9  -7    3.68    4.55
   0  -9   7    5.58    4.93
   0  -9  -7   -0.05    5.22
   0   9  -7    3.41    4.12
   0   9   7    0.25    5.61
   0  -9  -7    9.50    3.62
   0   9   7   11.44    7.92
   0   9   7   -1.29    6.58
   0   9  -7    3.14    3.60
   0  -9  -7    1.44    3.75
   0  -9   7   81.09   45.47
   0  -9   7    1.31    3.10
   0   9   7    2.60    4.38
   0   9   7    5.10    3.92
   0   9  -7    0.06    3.23
   0  -9  -8  -14.75   51.62
   0  -9  -8   -0.73    8.02
   0   9   8   -0.18    9.34
   0   9  -8    3.89    5.50
   0  -9   8   -2.30    9.59
   0   9   8   -4.23    5.64
   0   9  -8   25.62   17.01
   0  -9  -8   -4.92   25.15
   0  -9   8  -14.46   41.23
   0  -9  -8   -4.05   25.58
   0   9  -8    2.13    4.25
   0   9  -8   -3.04    4.89
   0   9   8   -5.08    6.10
   0  -9  -8    1.19    2.55
   0  -9   8    1.17    5.13
   0  -9  -8   -1.52    5.26
   0   9   8   -0.37    8.87
   0  -9   8   12.08   35.37
   0   9   8   -3.77    4.10
   0   9   8   -5.16    5.04
   0   9  -8    2.82    3.23
   0  -9  -9    6.83    8.98
   0  -9  -9  -20.41   51.80
   0  -9   9    0.29    8.57
   0   9   9   -8.50    9.48
   0   9  -9    1.47    6.46
   0  -9   9  -23.06   39.92
   0  -9   9   -2.85   35.46
   0   9  -9   15.19   17.95
   0  -9  -9   18.99   28.11
   0  -9  -9   14.88   24.94
   0   9   9    1.91    4.68
   0   9  -9    7.65    4.83
   0  -9   9   -2.14    4.88
   0   9  -9    7.15    5.81
   0   9   9    6.52    5.94
   0  -9  -9    0.71    2.51
   0  -9  -9    2.17    5.45
   0  -9   9  -44.19   33.91
   0   9   9    2.05    3.13
   0   9  -9    1.39    3.75
   0   9   9   -7.98    8.74
   0  -9 -10   44.95   11.51
   0   9 -10   42.79    9.80
   0   9 -10   26.08   10.58
   0  -9  10   31.70   12.00
   0  -9 -10   10.01   46.26
   0   9  10   38.21   11.56
   0  -9  10   15.62   38.55
   0  -9 -10   11.27   26.05
   0   9  10   35.34    8.25
   0   9 -10   28.36   17.12
   0  -9  10   29.29   32.05
   0   9 -10   18.39    6.53
   0  -9  10   30.02    6.74
   0   9 -10   27.66    5.92
   0   9  10   43.92   11.74
   0   9  10   27.81    6.99
   0  -9 -10   19.05    6.79
   0   9 -10   27.41    5.91
   0  -9  10   80.81   39.16
   0   9  10   36.96    6.43
   0   9 -11   -9.69   10.41
   0  -9 -11   -6.97    9.40
   0  -9  11   -1.48    8.54
   0   9 -11   11.27    8.12
   0   9  11    4.41   10.70
   0  -9 -11   16.73   45.40
   0   9 -11   18.45   18.59
   0  -9  11  -10.22   35.89
   0  -9 -11  -14.29   26.51
   0   9  11    6.45    6.66
   0   9  11    0.56    4.08
   0   9 -11   -5.13    5.68
   0  -9  11    7.72    5.48
   0  -9 -11   -0.90    5.57
   0   9 -11    1.40    5.18
   0   9  11   -5.38    6.78
   0  -9  11   15.62   26.84
   0   9 -11    6.88    4.53
   0   9  11    4.69    4.03
   0   9  11   -8.89    9.86
   0   9 -12  159.71   17.98
   0   9  12  127.18   17.72
   0  -9  12  154.13   18.31
   0  -9 -12   92.96   52.47
   0   9 -12  176.39   16.46
   0  -9 -12  216.23   20.28
   0  -9 -12  141.63   31.62
   0  -9  12   81.39   36.16
   0   9  12  159.54   14.98
   0   9  12  177.80   13.86
   0   9 -12  162.45   26.67
   0   9  12  129.18   12.97
   0   9 -12  134.30   13.18
   0   9 -12  130.30   12.89
   0  -9  12  137.52   12.15
   0  -9  12  142.68   38.13
   0   9  12  133.05   15.73
   0   9  12  155.18   12.19
   0   9 -12  144.20   12.47
   0  -9 -13   29.43   11.57
   0  -9 -13   31.42   54.60
   0  -9  13   -0.57    8.43
   0   9 -13   16.57    9.14
   0   9 -13   19.65   10.04
   0   9  13   -2.37   10.17
   0   9  13   15.10    7.94
   0   9 -13    4.22   21.33
   0  -9  13   12.17   36.80
   0  -9 -13   -5.53   27.87
   0   9  13    1.37    3.81
   0  -9  13    6.79    5.14
   0   9 -13    6.17    5.33
   0   9  13   -1.50    5.59
   0   9  13   20.36   10.19
   0  -9  13  -33.99   31.82
   0   9  13    1.73    4.29
   0   9 -13    4.41    4.34
   0  10   0    6.85    4.92
   0 -10   0    6.77   29.92
   0  10   0    2.56    6.25
   0  10   0   11.07    5.71
   0 -10   0   19.70   66.98
   0  10   0   40.49   29.62
   0  10   0    5.18    3.47
   0 -10   0    5.43    4.46
   0  10   0    1.92    5.32
   0  10   0    6.45    4.23
   0  10   0    4.99    5.69
   0 -10   0   65.39   61.82
   0  10   0    2.91    3.11
   0  10   0   21.38   21.97
   0  10   0    0.18    2.58
   0  10  -1  100.51   10.10
   0 -10  -1  143.46   40.01
   0  10  -1  106.14   10.51
   0  10   1   99.24   10.41
   0  10   1   74.81    8.22
   0  10   1   85.42    9.02
   0  10   1   91.29   28.02
   0  10  -1   61.68   30.30
   0 -10  -1  141.26   69.64
   0  10  -1  100.91   11.02
   0 -10  -1   95.42   10.47
   0  10   1   88.06    8.59
   0  10  -1  107.47   10.71
   0  10  -1  102.49    7.63
   0  10   1  104.54   10.91
   0  10  -1   77.88    7.23
   0 -10   1   95.67   10.74
   0  10   1  107.09    7.99
   0  10   1   93.85   10.94
   0  10  -1   95.82   10.46
   0 -10  -1  208.62   64.04
   0  10  -1   97.47    7.10
   0 -10   1  115.73   28.01
   0  10  -1   92.48    8.02
   0  10   1   91.69    6.79
   0 -10   1   52.52   62.51
   0  10  -1   38.30   22.79
   0  10   1   90.56    9.17
   0  10   2  330.75   14.55
   0 -10   2  351.35   27.47
   0  10  -2  331.85   17.53
   0  10   2  352.63   16.25
   0  10  -2  304.46   17.07
   0  10   2  301.38   35.36
   0  10  -2  332.03   20.55
   0  10   2  282.76   14.73
   0 -10  -2  302.61   77.99
   0 -10  -2  503.04   23.67
   0  10  -2  370.08   14.03
   0  10   2  375.96   15.04
   0 -10   2  371.79   18.77
   0  10   2  321.92   18.25
   0  10  -2  318.30   13.55
   0  10   2  364.58   17.71
   0 -10   2  358.44   19.62
   0  10  -2  368.32   19.50
   0  10  -2  364.02   18.69
   0  10   2  375.75   18.66
   0  10  -2  352.28   13.31
   0 -10  -2  278.19   52.94
   0  10   2  317.25   17.79
   0 -10   2  220.55   73.84
   0  10  -2  193.19   45.82
   0  10  -2  338.79   14.26
   0 -10  -2  292.13   66.57
   0  10  -2  343.88   28.78
   0 -10   2  379.73   17.04
   0  10   3  324.52   16.94
   0  10   3  302.43   13.32
   0 -10   3  290.82   25.85
   0  10  -3  288.81   17.66
   0  10  -3  360.92   19.06
   0  10   3  397.62   36.76
   0  10  -3  335.35   22.64
   0 -10  -3  216.18   66.56
   0 -10   3  345.91   24.07
   0  10   3  337.62   16.91
   0 -10  -3  363.21   37.24
   0  10   3  329.79   17.01
   0  10  -3  292.20   13.36
   0 -10   3  314.62   16.34
   0  10   3  300.78   16.91
   0  10  -3  285.96   13.14
   0  10   3  261.25   13.15
   0 -10  -3  345.20   19.25
   0  10   3  316.12   17.64
   0  10  -3  269.39   17.13
   0  10   3  282.97   18.24
   0 -10   3  286.40   18.27
   0 -10   3  361.58   16.06
   0  10  -3  310.90   13.70
   0  10  -3  292.94   13.02
   0  10   3  288.27   12.26
   0  10  -3  234.55   17.35
   0 -10   3  101.39   64.40
   0 -10  -3  283.12   50.64
   0  10  -3  231.71    7.38
   0  10   3  273.18   18.03
   0  10  -4  268.30   18.20
   0  10   4  221.87   15.28
   0 -10   4  219.58   22.39
   0 -10   4  213.54   17.73
   0  10  -4  240.75   16.10
   0  10   4  262.79   35.99
   0  10   4  227.19   10.57
   0  10   4  173.68   14.14
   0 -10  -4  234.11   63.76
   0 -10  -4  238.25   33.21
   0  10   4  214.45   14.13
   0 -10   4  160.51   79.61
   0  10  -4  217.03   21.02
   0  10   4  252.50   18.74
   0  10  -4  281.99   13.44
   0 -10   4  271.48   15.05
   0  10   4  258.63   15.73
   0  10   4  238.33   15.75
   0  10   4  223.95   12.79
   0  10  -4  281.05   17.87
   0 -10  -4  299.10   15.95
   0  10  -4  260.48   12.80
   0 -10  -4  264.38   18.11
   0  10  -4  235.94   12.27
   0  10   4  258.97   12.06
   0 -10  -4  242.72   57.27
   0 -10   4  251.61   13.11
   0  10   4  209.26   16.61
   0 -10   4  354.66   75.01
   0  10  -4  233.15   12.05
   0 -10   5    0.06    9.89
   0  10  -5    8.95    6.02
   0  10   5    2.42    8.35
   0  10   5   10.75   19.61
   0 -10  -5  -33.26   47.62
   0  10  -5    3.58    8.74
   0 -10   5   -8.12    9.64
   0 -10  -5    6.74    4.54
   0  10  -5   14.54   12.27
   0 -10  -5   -8.91   25.79
   0  10   5   13.29    9.55
   0 -10   5  -24.15   64.47
   0  10   5    9.70    5.13
   0 -10  -5  -32.80   42.39
   0  10   5    2.47    5.46
   0  10   5    7.58    7.38
   0  10   5    6.04    5.13
   0  10   5    1.15    6.30
   0  10  -5    5.90    4.25
   0  10  -5   -5.80    5.83
   0 -10  -5   11.39    6.66
   0 -10  -5    3.28    4.28
   0 -10   5    6.17    4.69
   0  10  -5    7.51    4.23
   0  10   5   -5.85    9.05
   0 -10   5    1.32    2.94
   0  10   5    5.14    3.77
   0 -10   5  -17.75   45.63
   0  10   5    2.05    4.97
   0  10  -5    5.78    3.44
   0  10  -5    5.11    3.26
   0  10   6  242.99   20.76
   0  10   6  224.83   17.52
   0 -10  -6  239.56   13.80
   0 -10  -6  212.75    9.81
   0  10  -6  229.40   18.47
   0 -10   6  192.06   18.82
   0  10  -6  235.67   17.38
   0 -10   6  247.37   22.56
   0 -10  -6  218.97   59.92
   0 -10  -6  227.27   34.22
   0 -10  -6  130.04   44.08
   0  10   6  244.89   15.71
   0  10   6  200.86   15.68
   0  10  -6  223.03   23.37
   0 -10   6  256.82   62.74
   0  10   6  211.16   13.17
   0  10   6  236.94   19.42
   0  10  -6  217.50   12.39
   0 -10   6  241.95   14.54
   0 -10  -6  275.39   14.43
   0  10   6  198.55   14.56
   0  10  -6  208.42   13.05
   0 -10  -6  236.50   17.67
   0  10   6  247.52   17.79
   0  10  -6  241.44   16.42
   0 -10   6  219.81   52.73
   0  10   6  220.13   17.23
   0  10   6  207.50   11.75
   0  10  -6  215.32   12.18
   0 -10  -6  252.16   12.06
   0  10  -6  217.76   12.83
   0 -10   6  233.38   12.77
   0 -10   7  457.50   33.82
   0  10   7  532.81   26.34
   0  10  -7  478.62   26.41
   0  10  -7  520.90   25.23
   0 -10   7  513.97   28.96
   0 -10  -7  586.43   23.22
   0 -10   7  473.10   64.80
   0  10   7  556.06   22.93
   0 -10  -7  510.09   56.01
   0  10  -7  562.79   36.59
   0 -10  -7  587.89   43.61
   0  10  -7  442.53   22.05
   0  10   7  448.29   22.64
   0  10   7  421.14   18.13
   0 -10   7  460.09   19.67
   0 -10  -7  514.40   26.43
   0  10  -7  414.90   18.93
   0  10   7  378.00   17.99
   0 -10  -7  487.91   17.55
   0 -10   7  407.41   54.59
   0 -10  -7  330.97   62.71
   0  10   7  463.96   17.77
   0  10  -7  480.82   17.99
   0 -10  -7  549.80   18.47
   0  10  -7  489.02   19.36
   0  10   7  413.30   23.42
   0  10  -8  486.72   25.06
   0  10   8  473.18   25.98
   0 -10  -8  528.68   24.39
   0 -10   8  500.68   29.42
   0  10  -8  475.82   27.33
   0 -10  -8  522.47   42.98
   0 -10  -8  526.74   50.74
   0  10  -8  440.05   36.38
   0 -10   8  397.21   61.48
   0  10   8  528.62   23.05
   0  10   8  445.44   20.10
   0  10   8  471.99   22.87
   0 -10  -8  501.41   26.83
   0 -10  -8  530.64   18.22
   0  10   8  408.02   16.87
   0 -10   8  438.10   19.60
   0  10  -8  456.12   22.36
   0  10  -8  410.98   19.47
   0 -10   8  356.12   53.55
   0  10   8  451.74   18.36
   0 -10  -8  383.31   64.03
   0  10  -8  466.11   19.48
   0 -10  -9  107.91   13.97
   0  10  -9   80.67   12.85
   0 -10  -9   63.98   47.03
   0  10  -9  104.44   12.46
   0 -10   9   83.08   14.40
   0  10   9  110.66   14.57
   0 -10  -9  135.70   31.67
   0  10  -9  142.94   24.24
   0 -10   9  137.35   52.01
   0 -10  -9  126.08   31.47
   0  10   9   89.57   10.95
   0 -10   9  108.97   10.72
   0  10  -9   74.71    9.08
   0 -10  -9   96.06   12.98
   0  10   9   89.50   10.23
   0  10  -9   97.81   11.26
   0  10   9   85.79   12.98
   0  10   9   79.82    8.80
   0  10  -9   90.58    9.44
   0 -10   9   99.91   37.45
   0 -10 -10   57.31   51.49
   0 -10 -10    3.48    8.24
   0  10  10    6.93    9.21
   0  10 -10    4.43    8.68
   0 -10  10    2.09    7.95
   0  10 -10   15.70    7.53
   0  10  10   -0.95    6.62
   0 -10  10  -21.64   41.87
   0  10 -10    8.59   18.24
   0 -10 -10  -48.96   27.78
   0  10 -10    4.84    4.03
   0 -10 -10   11.68    6.36
   0 -10  10    4.01    5.34
   0  10 -10    0.84    4.34
   0  10  10   12.39    6.39
   0  10  10   12.47    4.67
   0  10  10   17.69    9.62
   0  10 -10   14.49    5.40
   0 -10  10   -3.28   31.78
   0  10 -11   -6.22    7.84
   0 -10  11    0.80    7.53
   0 -10 -11   58.91   48.48
   0  10  11   -9.63    9.75
   0 -10 -11    7.07    8.70
   0  10 -11    8.30    6.09
   0  10 -11  -17.19   20.57
   0  10  11    3.10    4.02
   0 -10 -11  124.88   33.66
   0  10  11   15.50    8.18
   0 -10  11   61.89   46.89
   0  10  11   -2.25    5.08
   0  10 -11   -0.15    4.42
   0 -10  11   -3.35    4.84
   0  10 -11    4.61    4.62
   0  10  11   -2.26    4.07
   0 -10  11  -49.70   33.92
   0  10  11   16.74   11.42
   0  10 -11    3.13    3.67
   0 -10  12   -1.78    9.06
   0  10  12   14.58   11.70
   0  10 -12   12.12    8.20
   0  10 -12   -6.57    9.76
   0 -10 -12   45.69   50.99
   0 -10 -12   15.74   26.16
   0 -10  12   29.20   39.11
   0  10 -12   -3.29   21.15
   0  10  12   -4.33    4.26
   0  10  12    1.95    6.47
   0  10  12    9.37    6.05
   0 -10  12    2.01    4.57
   0  10 -12    4.66    4.47
   0 -10  12    1.66   30.50
   0  10  12    8.45    9.59
   0  10 -12    6.22    4.15
   0  10  12    4.42    3.69
   0  10  13   -2.73    9.93
   0  10 -13   -6.90    7.75
   0  10 -13   -9.56   10.46
   0 -10  13  -13.83   10.32
   0 -10 -13  -37.87   50.67
   0  10 -13   -0.44   21.01
   0  10  13    6.24    4.15
   0 -10  13  -32.62   37.91
   0 -10 -13   28.27   29.31
   0  10  13    7.78    7.30
   0  10 -13   -1.05    4.92
   0  10  13    7.16    6.62
   0  10  13   15.46   11.11
   0 -10  13   -0.65   32.49
   0  10 -13   -2.09    4.00
   0  10  13    5.50    4.64
   0  11   0   10.49    7.83
   0  11   0   -0.53    5.11
   0 -11   0   29.58   30.17
   0  11   0  -31.11   28.14
   0 -11   0   56.19   63.93
   0  11   0    8.19    5.61
   0  11   0   -3.07    4.19
   0  11   0   -4.12    5.48
   0  11   0    0.10    3.46
   0  11   0    2.39    5.33
   0 -11   0    5.26    5.09
   0 -11   0  -17.25   60.77
   0  11   0   -3.28    3.60
   0  11   0    3.58    3.08
   0  11   0   30.86   26.04
   0  11   1   24.40    6.98
   0  11   1   16.65    5.31
   0 -11  -1   12.58   32.90
   0 -11   1   66.33   24.90
   0  11  -1   23.31    7.40
   0  11  -1   24.96    6.21
   0  11  -1   17.39    5.99
   0 -11   1   50.71   62.74
   0  11  -1   64.56   30.05
   0 -11  -1    9.64   61.95
   0  11   1   20.81    5.17
   0  11   1    3.04   25.32
   0  11  -1   25.66    4.73
   0  11   1   19.95    5.00
   0  11  -1   30.12    7.24
   0 -11  -1   23.11    5.65
   0  11   1   25.94    7.73
   0  11  -1   22.27    4.84
   0 -11   1   24.09    6.41
   0  11  -1   17.19    6.38
   0  11   1   28.71    7.67
   0  11   1   21.38    4.06
   0  11  -1   -0.64   22.42
   0 -11  -1   51.70   63.13
   0  11  -1   29.25    5.28
   0  11  -1   17.88    3.91
   0 -11   1   53.89   62.58
   0  11   1   23.36    5.68
   0  11  -2   44.41    8.04
   0 -11  -2   81.23   39.63
   0 -11   2   41.68   18.68
   0  11   2   21.56    7.81
   0  11   2   35.29    6.50
   0  11  -2   21.21    7.37
   0  11   2   32.46    5.84
   0 -11  -2   62.19   62.34
   0  11   2   29.70   25.63
   0  11  -2   30.58    8.43
   0  11   2   25.39    6.10
   0 -11   2   23.03    6.63
   0  11  -2   21.86    7.16
   0 -11   2   26.56    6.63
   0  11   2   23.94    7.34
   0  11   2   17.04    5.36
   0  11  -2   15.94    6.94
   0  11   2   26.93    7.26
   0 -11  -2   20.12    5.94
   0  11  -2   32.67    5.18
   0  11  -2   20.27    4.62
   0  11  -2   25.39    4.34
   0  11  -2   27.84    5.11
   0  11   2   33.87    6.33
   0 -11   2  -24.73   71.39
   0  11  -2    6.83   16.69
   0 -11  -2   76.54   62.73
   0  11   3  599.05   18.81
   0  11  -3  634.20   25.00
   0  11   3  645.38   23.56
   0 -11   3  454.15   20.63
   0  11  -3  650.12   25.02
   0  11  -3  630.69   29.56
   0 -11  -3  641.25   46.46
   0  11   3  603.45   23.12
   0 -11  -3  536.60   83.78
   0  11   3  597.95   41.13
   0  11   3  590.00   20.67
   0  11   3  579.37   24.41
   0 -11   3  605.67   26.30
   0  11   3  647.35   25.53
   0  11  -3  594.62   18.65
   0  11   3  555.71   18.96
   0 -11  -3  766.04   29.06
   0  11  -3  617.58   19.03
   0 -11   3  644.34   23.95
   0  11   3  598.39   23.91
   0  11  -3  620.54   24.65
   0  11  -3  558.44   24.65
   0  11   3  585.58   17.59
   0  11  -3  644.00   18.79
   0  11   3  570.82   24.69
   0 -11   3  312.41   71.87
   0  11  -3  616.79   19.44
   0 -11  -3  517.98   63.67
   0  11  -3  514.18   11.22
   0  11  -3  403.91   22.46
   0 -11  -4   14.04   45.09
   0  11   4   20.61    8.86
   0  11  -4   25.89    9.16
   0 -11   4   17.98   10.97
   0  11   4   14.94    5.46
   0  11  -4   21.16    6.85
   0 -11   4   10.03    6.88
   0 -11  -4   15.16   24.46
   0  11  -4   10.50    9.60
   0  11   4    5.02    8.24
   0 -11  -4  -20.13   51.33
   0  11   4   16.82    6.14
   0  11  -4   25.94    7.42
   0 -11   4   19.35    5.72
   0  11   4   33.76    9.36
   0  11   4   25.53    7.31
   0 -11  -4   28.10    7.28
   0  11  -4   19.55    5.06
   0  11   4   25.40    6.54
   0  11  -4   24.53    5.58
   0  11   4   20.52    7.22
   0 -11  -4   24.38    6.58
   0 -11   4   64.91   57.21
   0  11   4   13.51    6.88
   0  11  -4   18.77    4.00
   0  11  -4   13.08    4.16
   0  11   4   10.56    3.80
   0 -11   4   23.30    5.40
   0 -11   5  602.49   31.23
   0  11   5  544.12   14.86
   0  11   5  629.95   42.38
   0 -11   5  491.16   29.95
   0  11  -5  619.16   26.10
   0  11  -5  598.90   27.39
   0  11   5  637.18   25.62
   0  11   5  487.83   21.31
   0 -11  -5  629.30   42.84
   0  11  -5  662.82   34.61
   0 -11   5  454.36   73.45
   0 -11  -5  478.76   63.79
   0  11   5  593.44   23.23
   0  11  -5  585.91   20.60
   0  11   5  568.31   27.74
   0  11   5  628.79   25.97
   0 -11   5  597.45   22.05
   0 -11  -5  707.18   28.48
   0  11   5  456.11   18.26
   0 -11  -5  768.75   27.54
   0  11  -5  572.60   19.36
   0  11  -5  549.69   25.16
   0  11   5  589.69   22.66
   0 -11   5  637.27   20.57
   0 -11   5  470.00   71.74
   0 -11  -5  590.54   68.09
   0  11  -5  615.27   19.70
   0  11  -5  598.61   19.78
   0  11   5  536.76   18.17
   0  11   5  543.55   26.53
   0  11  -6   36.08    8.14
   0 -11  -6   38.16   43.33
   0  11  -6   31.91    8.76
   0  11   6   28.60    9.18
   0 -11   6   33.89   11.07
   0 -11  -6   18.27   22.02
   0 -11  -6   51.96   38.21
   0 -11   6  -13.06   46.42
   0  11   6   34.00    4.16
   0  11  -6   47.70   15.94
   0  11   6   30.51    6.29
   0  11   6   27.52    8.76
   0  11   6   19.97    9.05
   0  11  -6   36.84    7.92
   0 -11  -6   53.61    7.80
   0 -11  -6   26.97    7.12
   0 -11   6   36.69    6.76
   0  11   6   29.29    6.24
   0  11  -6   42.13    6.89
   0  11   6   22.60    6.33
   0  11   6   30.59    5.37
   0 -11   6   38.11   41.47
   0  11  -6   22.05    4.94
   0  11  -6   30.06    5.70
   0  11  -7    0.90    8.07
   0  11   7   -3.13    8.55
   0 -11  -7   15.90   45.60
   0  11  -7    8.43    6.11
   0 -11   7    4.26    8.11
   0 -11  -7   -8.54   31.87
   0  11  -7   -6.49   14.79
   0 -11  -7  -20.12   23.52
   0  11   7    0.48    4.71
   0 -11   7    9.04    5.42
   0  11  -7   10.18    4.66
   0  11   7   16.60    8.44
   0  11   7   -3.92    5.02
   0  11   7    2.25    7.01
   0  11  -7    1.81    4.55
   0 -11  -7    3.58    5.14
   0 -11  -7    4.73    4.17
   0  11  -7    9.40    4.27
   0  11   7    0.84    3.43
   0 -11   7  -52.76   40.22
   0  11  -8   19.48    9.95
   0  11  -8   18.28    7.28
   0 -11  -8    2.87    5.97
   0  11   8   18.35   10.25
   0 -11   8    1.07    7.95
   0 -11  -8   36.46   45.56
   0  11  -8  -16.88   16.02
   0  11   8   16.64    6.23
   0 -11   8   67.40   49.20
   0 -11  -8   15.93   28.24
   0 -11  -8    4.73   23.44
   0  11  -8    0.16    3.76
   0  11  -8    6.04    5.70
   0 -11  -8    9.25    6.05
   0  11   8   -7.67    8.53
   0  11   8    5.95    6.89
   0  11   8    3.23    5.00
   0 -11   8    6.07    4.90
   0 -11  -8    2.15    3.90
   0  11  -8    3.54    4.13
   0 -11   8   26.34   37.83
   0  11   8   11.28    4.21
   0  11   9   59.52   13.07
   0 -11  -9   48.57    8.62
   0 -11  -9   16.63   45.45
   0  11  -9   43.10    8.97
   0  11  -9   28.88   11.03
   0 -11   9   25.30    9.82
   0 -11  -9   22.04   23.15
   0  11   9   40.87    8.47
   0 -11  -9   48.95   27.51
   0  11  -9   46.18   17.27
   0 -11   9   24.15   42.48
   0  11  -9   18.04    6.15
   0  11  -9   29.52    6.35
   0  11   9   19.52    6.70
   0 -11   9   23.80    6.11
   0 -11   9   44.47   37.60
   0  11  -9   37.89    6.43
   0  11   9   32.90    5.86
   0  11   9   32.18   10.22
   0  11 -10    8.90    7.98
   0  11 -10    5.44    6.03
   0 -11 -10  -15.00   43.35
   0  11  10   11.28    9.55
   0 -11  10   25.51    9.99
   0 -11 -10   18.07   24.74
   0  11 -10   14.66   17.24
   0 -11  10   48.96   42.17
   0  11  10   24.19    7.26
   0 -11  10    7.98    4.91
   0  11  10    7.79    5.17
   0  11 -10    7.21    4.31
   0  11 -10   20.06    6.42
   0  11 -10   10.45    5.05
   0 -11  10  -47.80   35.32
   0  11  10   10.69    9.06
   0  11  10   13.93    5.01
   0  11 -11   16.82    9.15
   0  11 -11   41.04    9.79
   0 -11  11   32.84    9.66
   0 -11 -11  102.59   50.54
   0  11  11   34.33   11.77
   0 -11 -11   40.77   27.39
   0 -11  11  109.99   41.98
   0  11  11   51.49    9.15
   0  11 -11   30.76   17.26
   0  11  11   29.95    7.09
   0  11 -11   30.92    6.81
   0  11  11   29.40    6.14
   0  11  11   40.50   10.99
   0 -11  11   35.39   33.00
   0  11 -11   32.75    6.75
   0  11  12   18.29   11.49
   0  11 -12   -8.86    9.10
   0 -11 -12  -20.22   44.22
   0 -11  12    1.88    8.90
   0  11 -12    7.36    7.57
   0  11  12    6.28    4.72
   0  11 -12    6.35   18.42
   0  11  12    7.56    6.66
   0 -11 -12   87.49   33.77
   0 -11  12  110.80   45.62
   0  11  12   -3.55    5.65
   0  11 -12    7.68    5.66
   0  11 -12    4.61    3.78
   0  11  12    4.38   10.29
   0 -11  12    3.87   33.68
   0  11  12    3.80    3.64
   0  12   0   58.37    8.44
   0  12   0   59.57    9.18
   0 -12   0   98.19   31.14
   0  12   0   48.44    7.33
   0 -12   0  -21.63   63.53
   0  12   0   51.98    6.70
   0  12   0   51.02    6.04
   0  12   0   49.84    9.16
   0  12   0   58.62    9.16
   0 -12   0   57.64    8.68
   0 -12   0  -19.34   59.92
   0  12   0   54.92    5.67
   0  12   0   63.50    7.39
   0  12  -1  204.84   14.11
   0  12   1  204.89   13.03
   0  12   1  214.92   13.95
   0  12  -1  246.06   15.01
   0 -12   1  145.70   25.18
   0 -12   1  110.78   70.17
   0  12   1  235.26   33.29
   0  12   1  238.38   12.83
   0  12  -1  210.12   14.32
   0 -12  -1  107.59   67.10
   0  12  -1  206.62   10.87
   0 -12  -1  207.29   14.98
   0  12  -1  186.65   10.65
   0 -12   1  209.61   15.69
   0  12  -1  234.87   15.63
   0  12   1  203.04   15.29
   0  12   1  208.57   15.71
   0  12  -1  205.68   15.15
   0  12   1  192.89   11.70
   0  12   1  212.82   10.08
   0  12   1  192.90   12.45
   0 -12  -1  218.73   70.39
   0  12  -1  218.18   10.21
   0  12  -1  199.58   11.56
   0  12  -1  199.73   29.14
   0 -12  -1  194.00   38.06
   0 -12   1  267.13   70.00
   0  12  -2   79.34   10.98
   0  12   2   57.70    9.70
   0  12   2   77.56    8.40
   0  12  -2   70.19    9.49
   0 -12   2   43.74   17.38
   0 -12  -2   43.31   35.13
   0  12   2   70.65    9.92
   0  12   2   96.16   28.22
   0  12   2   73.87    7.23
   0 -12   2    8.57   60.90
   0 -12  -2   75.40   60.36
   0  12  -2   74.45   11.27
   0  12   2   46.25    8.66
   0  12  -2   52.06    8.76
   0  12   2   70.47   10.29
   0  12  -2   57.44    9.34
   0  12  -2   68.50    7.00
   0  12  -2   53.31    6.39
   0  12   2   68.07    8.23
   0 -12  -2   63.95    8.43
   0  12   2   61.51    7.27
   0 -12   2   94.07   63.04
   0  12   2   68.17    8.43
   0  12  -2   55.59   18.79
   0  12  -2   64.16    6.10
   0 -12  -2   61.17   54.22
   0  12  -2   71.91    7.27
   0  12   3  155.47   10.58
   0  12  -3  182.17   14.12
   0  12  -3  159.69   13.57
   0 -12  -3  166.86   42.28
   0  12   3  177.12   14.16
   0  12   3  163.99   11.87
   0  12   3  175.90   13.36
   0  12  -3  128.50   14.58
   0  12   3  118.75    9.37
   0  12   3  181.31   30.49
   0 -12  -3  137.34   56.09
   0  12   3  203.44   11.96
   0  12   3  187.26   13.37
   0  12   3  186.01   14.40
   0  12   3  219.21   15.67
   0 -12   3  227.56   15.66
   0 -12  -3  210.69   14.61
   0  12  -3  197.33   11.05
   0  12  -3  204.70   15.56
   0  12  -3  179.86   13.84
   0  12  -3  166.84   10.32
   0  12   3  178.68   14.07
   0 -12   3  103.20   62.69
   0  12  -3  151.52    6.23
   0  12  -3  186.40   10.40
   0  12  -3  163.26   10.43
   0  12  -3   99.53   12.34
   0  12   3  182.87   10.24
   0  12   4  173.46   10.05
   0  12  -4  161.64   14.25
   0  12   4  177.61   14.15
   0 -12   4  105.54   10.96
   0  12  -4  161.45   13.79
   0 -12  -4  113.02   40.09
   0 -12  -4  183.29   28.67
   0  12  -4  176.81   18.52
   0 -12  -4   72.97   47.92
   0  12   4  171.15   12.88
   0  12  -4  164.88   13.31
   0  12   4  176.19   15.27
   0  12   4  161.37   13.23
   0 -12  -4  187.33   13.49
   0  12  -4  157.80   13.92
   0 -12   4  174.26   12.77
   0  12  -4  158.84   10.37
   0  12   4  139.10   10.57
   0 -12   4  162.56   55.70
   0  12   4  146.88   13.27
   0  12   4  166.87   10.02
   0  12  -4  153.73   10.10
   0  12  -4  173.39   10.69
   0 -12   5   21.30    9.51
   0  12   5   32.15    5.49
   0  12  -5   49.16   10.15
   0 -12  -5  -11.63   36.55
   0  12   5   33.10    8.87
   0  12  -5   36.48    8.15
   0  12  -5   45.57   11.18
   0 -12  -5   41.56   42.45
   0 -12  -5   30.83   19.90
   0  12   5   41.28    7.39
   0 -12  -5   36.86    7.54
   0 -12   5   26.96    6.31
   0 -12  -5   43.07    7.00
   0  12  -5   40.21    6.24
   0  12   5   31.55    8.54
   0  12   5   22.77    6.17
   0  12  -5   28.24    7.23
   0  12   5   39.35    9.93
   0  12   5   28.51    6.83
   0  12  -5   31.42    5.47
   0  12   5   33.45    5.38
   0  12  -5   31.31    5.13
   0  12   6  231.44   17.97
   0  12  -6  232.96   18.56
   0  12  -6  299.32   18.92
   0 -12   6  211.00   19.89
   0 -12   6  346.77   65.92
   0  12  -6  306.03   25.52
   0  12   6  281.52   16.67
   0 -12  -6  258.79   51.52
   0 -12  -6  335.44   34.27
   0 -12  -6  259.88   17.42
   0  12  -6  247.79   13.71
   0 -12  -6  311.82   16.27
   0  12   6  211.46   13.15
   0  12   6  232.38   17.76
   0  12   6  242.89   15.38
   0  12  -6  235.97   16.52
   0 -12   6  237.64   14.65
   0 -12   6  245.88   58.53
   0 -12  -6  233.14   53.04
   0  12   6  238.20   18.42
   0  12  -6  263.42   13.75
   0  12   6  212.47   12.12
   0  12   7  335.05   21.60
   0 -12   7  301.32   23.35
   0  12  -7  315.07   21.47
   0  12  -7  306.62   20.24
   0 -12   7  349.08   68.51
   0 -12  -7  388.74   36.92
   0  12   7  311.62   17.59
   0 -12  -7  292.40   48.28
   0  12  -7  285.69   26.25
   0  12   7  332.76   20.88
   0  12  -7  298.63   15.75
   0  12  -7  278.48   18.35
   0 -12  -7  391.14   17.65
   0  12   7  285.60   16.74
   0 -12   7  290.93   16.80
   0  12   7  267.22   15.22
   0 -12   7  268.26   57.75
   0 -12  -7  304.49   56.48
   0  12   7  277.50   14.34
   0  12  -7  337.66   16.03
   0 -12  -8   63.20   42.36
   0 -12   8   80.61   13.34
   0  12   8  111.35   14.19
   0  12  -8  115.87   13.12
   0  12  -8  117.14   14.22
   0  12  -8  126.38   21.41
   0  12   8  118.73   11.60
   0 -12   8  -23.18   46.40
   0 -12  -8  122.97   27.40
   0 -12  -8  155.16   40.82
   0  12  -8  105.49    9.93
   0  12   8  101.87   13.69
   0 -12   8  105.40   10.34
   0  12   8   84.33   10.42
   0  12   8  101.70   10.39
   0  12  -8  104.09   11.66
   0  12  -8  112.17    9.90
   0  12   8   93.96    8.86
   0 -12   8   38.49   40.83
   0  12   9   94.40   14.08
   0 -12  -9    0.22   41.88
   0 -12   9   78.65   12.74
   0  12  -9   82.78   12.84
   0  12  -9   80.95   11.24
   0 -12   9  136.23   46.73
   0  12  -9   75.01   19.19
   0 -12  -9   92.39   34.06
   0  12   9   82.51   10.34
   0 -12  -9   84.66   25.33
   0  12  -9   98.56   11.41
   0  12   9   83.08    9.93
   0  12   9   74.88   12.04
   0  12  -9   91.78    9.61
   0  12   9   68.70    8.07
   0 -12   9   53.46   36.01
   0  12  -9   83.60    8.89
   0  12  10   14.80    9.96
   0 -12  10   -7.19    9.86
   0  12 -10   -3.05    8.18
   0  12 -10   13.85    7.48
   0 -12 -10   45.14   44.43
   0 -12 -10  -43.90   26.31
   0  12 -10   10.11   15.97
   0 -12 -10  -22.51   24.76
   0 -12  10  -83.07   49.20
   0  12  10   17.49    6.82
   0  12 -10    3.20    3.87
   0  12  10   11.91    5.85
   0  12  10    7.67    4.15
   0 -12  10  -11.18   37.08
   0  12  10    4.83    9.48
   0  12 -10   17.61    5.38
   0 -12  11    1.90    9.12
   0  12 -11   21.55    9.57
   0  12  11   23.56   10.73
   0  12 -11    9.38    7.35
   0  12  11   16.41    7.36
   0 -12  11   -4.69   39.72
   0 -12 -11  -19.95   25.82
   0  12 -11   13.89   18.43
   0  12 -11    9.57    4.07
   0  12  11   17.62    6.50
   0  12 -11   15.24    5.34
   0  12  11    9.57    9.89
   0  12  11   18.17    5.36
   0 -12  11   13.21   34.30
   0  12 -12    2.15    8.63
   0 -12 -12   40.41   51.37
   0  12  12   13.26   10.02
   0  12 -12    4.14    8.13
   0 -12  12   10.56    9.18
   0  12  12    4.18    4.51
   0  12  12   -3.98    6.81
   0 -12  12   39.28   43.76
   0  12 -12  -28.89   19.40
   0  12  12    4.66    5.80
   0  12 -12    4.23    4.93
   0  12  12   -2.98    4.17
   0  12  12   23.86   11.64
   0  12 -12    8.11    4.53
   0 -12  12   -1.31   36.86
   0  13   0    3.98    5.11
   0 -13   0   37.25   26.55
   0  13   0   -0.82    6.31
   0 -13   0   -2.80   55.80
   0  13   0   -0.73    3.61
   0  13   0    3.36    5.43
   0  13   0    2.04    3.29
   0  13   0   -3.72    5.78
   0  13   0   -2.87    2.81
   0  13   0    2.64    3.14
   0 -13  -1  -10.93   25.81
   0 -13   1    2.06   17.44
   0  13  -1    2.26    6.32
   0  13   1   -0.13    6.09
   0  13  -1    4.98    4.71
   0  13   1    1.84    4.53
   0 -13   1  -58.04   56.08
   0  13  -1    4.57    5.04
   0  13   1    3.14    3.39
   0 -13  -1    9.89   54.31
   0  13  -1    3.40    3.59
   0  13  -1    3.76    5.35
   0  13   1    5.87    5.79
   0  13   1    4.83    4.01
   0 -13  -1    1.78    4.46
   0  13   1    7.77    6.24
   0  13  -1    1.21    5.10
   0 -13  -1  -47.69   53.15
   0  13  -1   -2.84    3.40
   0  13   1    2.39    2.91
   0 -13   1  -77.69   58.15
   0  13  -1    3.05    2.67
   0  13   1   -3.68    3.64
   0  13  -2  101.29   10.91
   0  13  -2   75.78   10.19
   0  13   2   87.20    9.14
   0 -13   2   77.18   17.65
   0  13   2   80.06    9.74
   0 -13  -2   99.21   30.66
   0  13  -2   90.77   11.21
   0 -13  -2  115.26   57.85
   0  13   2   80.52    6.96
   0 -13   2   75.22   59.81
   0  13  -2   81.15    7.11
   0  13  -2   68.73    9.41
   0  13   2   79.06    7.84
   0  13   2   70.86   10.44
   0  13   2   64.82    9.60
   0 -13  -2   62.22    8.59
   0  13  -2   86.67   10.41
   0  13  -2   69.14    6.94
   0  13   2   78.88    8.71
   0 -13   2   12.04   54.03
   0  13  -2   75.28    6.62
   0  13  -3   46.43    8.22
   0 -13  -3   10.26   29.36
   0  13  -3   52.93    8.85
   0  13   3   52.52    7.49
   0  13   3   64.34    9.56
   0  13  -3   48.07   10.18
   0  13   3   44.45    7.55
   0 -13  -3    7.04   43.92
   0 -13   3   45.98   51.87
   0  13   3   37.37    4.99
   0  13   3   63.61   10.00
   0 -13  -3   46.77    7.88
   0  13   3   61.13    7.37
   0  13  -3   54.82    8.84
   0 -13   3   65.52    8.66
   0  13  -3   45.49    8.81
   0  13   3   49.64    8.53
   0  13  -3   55.40    6.42
   0 -13   3   22.71   53.78
   0  13  -3   33.04    3.36
   0  13   3   48.79    7.53
   0  13  -3   54.69    6.32
   0  13  -3   54.96    6.15
   0  13   3   50.61    5.86
   0  13  -4  440.92   21.79
   0  13   4  404.89   15.14
   0  13   4  376.63   19.18
   0  13  -4  411.47   21.38
   0  13  -4  415.35   24.72
   0  13   4  428.08   20.18
   0 -13  -4  553.47   42.82
   0  13   4  345.13   14.01
   0 -13  -4  429.35   63.75
   0  13  -4  401.91   21.69
   0  13   4  423.40   21.78
   0 -13   4  396.73   19.49
   0 -13  -4  426.03   20.06
   0  13   4  380.60   16.38
   0  13  -4  392.68   20.26
   0  13   4  381.87   19.59
   0  13  -4  423.89   16.31
   0 -13  -4  241.50   43.13
   0  13  -4  380.47   15.26
   0  13   4  385.78   15.14
   0  13  -4  401.80   16.06
   0 -13   4  255.14   60.57
   0  13   4  386.12   20.81
   0 -13  -5   52.54   35.22
   0  13   5  104.58    7.93
   0  13  -5  111.02   11.79
   0 -13   5   74.22    8.39
   0  13   5  106.01   12.31
   0  13  -5  116.83   12.26
   0  13  -5   89.26   14.74
   0 -13  -5  141.49   25.84
   0  13   5  122.34   11.68
   0 -13  -5   91.54   47.94
   0  13  -5  125.38   12.68
   0  13  -5  109.58    9.16
   0  13   5  118.84   10.03
   0 -13  -5  137.71   11.21
   0  13  -5  115.99   11.48
   0  13   5  131.36   13.67
   0  13   5  148.24   13.48
   0  13   5   85.25    7.79
   0  13   5   95.40   11.39
   0 -13   5  106.32   53.02
   0  13  -5  130.15    9.54
   0  13  -6  308.81   19.87
   0  13  -6  289.62   20.01
   0 -13  -6  166.62   44.47
   0  13   6  253.96   18.38
   0 -13   6  192.55   19.87
   0 -13  -6  339.48   33.07
   0  13   6  279.83   17.32
   0 -13  -6  200.11   43.81
   0  13  -6  285.82   24.07
   0  13  -6  268.22   17.74
   0 -13  -6  302.30   16.12
   0  13   6  244.04   13.88
   0  13   6  241.53   18.46
   0  13  -6  264.90   14.17
   0  13   6  260.51   16.18
   0  13  -6  270.89   13.93
   0 -13   6  108.13   54.52
   0  13   6  216.71   12.36
   0 -13   7   43.44   11.95
   0  13  -7   58.26   10.14
   0  13   7   57.54   11.47
   0  13  -7   45.51   10.11
   0 -13  -7   70.08   38.09
   0 -13  -7   -3.20   31.45
   0  13  -7   37.18   14.12
   0 -13  -7   44.06   23.70
   0  13   7   34.01    7.16
   0  13  -7   57.34    7.44
   0  13  -7   59.26    9.47
   0  13   7   43.42    8.84
   0  13   7   53.62    8.03
   0  13   7   61.99   11.88
   0  13  -7   45.57    6.48
   0 -13   7   22.00   47.38
   0  13   7   46.90    6.54
   0  13  -8    2.37    7.38
   0  13  -8   -0.71    5.95
   0 -13   8    2.56    7.60
   0 -13  -8  -64.30   38.06
   0  13   8   -0.81    8.27
   0  13  -8   -4.74   13.18
   0 -13  -8    4.35   20.82
   0  13   8   -3.15    5.65
   0 -13   8   26.11   42.31
   0 -13  -8    4.53   29.30
   0  13  -8    5.35    4.85
   0  13  -8    8.88    6.08
   0  13   8   -2.67    9.53
   0  13   8    2.63    4.39
   0  13   8    1.93    3.04
   0  13  -8    2.23    3.51
   0 -13   8   28.62   42.32
   0  13  -9   31.88    8.84
   0  13   9    4.03    8.69
   0  13  -9   15.95    9.83
   0 -13  -9   41.37   44.98
   0 -13   9   14.98    8.93
   0 -13  -9   -4.48   26.15
   0  13   9   31.21    7.84
   0 -13   9  -35.04   43.99
   0 -13  -9   24.28   22.42
   0  13  -9   15.65   14.75
   0  13  -9   17.73    5.40
   0  13   9    6.40    4.97
   0  13   9    8.77    4.41
   0  13   9    7.14    8.85
   0 -13   9    2.05   39.08
   0  13  -9   20.13    5.06
   0 -13 -10   47.46   40.13
   0  13 -10   37.52    9.76
   0  13 -10   56.97   10.91
   0  13  10   40.47   12.36
   0 -13  10   40.47   11.05
   0 -13 -10  112.25   32.53
   0 -13  10   32.47   45.09
   0  13 -10   65.55   19.24
   0  13  10   53.46    8.90
   0  13 -10   25.12    5.80
   0  13  10   33.61    7.86
   0 -13  10   36.90   42.20
   0  13  10   12.84   10.01
   0  13  10   36.22    6.36
   0  13 -10   44.71    6.93
   0 -13  11   17.89    9.00
   0  13 -11   18.97    7.79
   0  13 -11   15.64    9.32
   0  13  11   22.91   12.17
   0 -13 -11  -26.71   46.27
   0  13 -11   11.79   16.20
   0 -13  11   13.71   43.24
   0  13  11   23.34    8.08
   0  13 -11   18.92    5.57
   0  13  11   12.70    6.19
   0 -13  11   43.70   41.54
   0  13 -11   13.18    4.93
   0  13  11   20.52    5.39
   0  13  11   30.35   11.40
   0  14   0  396.88   18.98
   0  14   0  439.85   19.20
   0  14   0  377.73   15.53
   0 -14   0  343.05   65.60
   0  14   0  399.81   20.88
   0  14   0  461.54   15.79
   0  14   0  379.26   20.91
   0  14   0  399.40   16.62
   0  14   0  418.98   14.36
   0 -14   0  365.25   75.73
   0 -14   0  340.04   33.98
   0 -14  -1    3.43   23.31
   0  14   1    3.18    5.94
   0  14  -1   -2.40    5.07
   0 -14   1  -12.58   17.44
   0  14   1    1.94    4.93
   0  14  -1   -3.70    6.33
   0 -14  -1   15.03   46.66
   0  14  -1    3.27    4.83
   0 -14   1  -19.90   54.42
   0  14  -1    1.64    5.31
   0  14   1   -3.59    5.66
   0  14   1    6.38    3.99
   0  14  -1   -6.48    6.94
   0  14   1    7.43    6.49
   0  14  -1   -5.22    3.76
   0 -14   1   -7.86   48.92
   0  14  -1    3.10    3.08
   0  14   1    7.07    4.18
   0  14   1    2.88    2.80
   0  14  -1    1.55    3.36
   0 -14  -1  -67.08   47.95
   0 -14  -2  127.60   32.36
   0  14  -2  195.26   13.77
   0 -14   2  184.78   21.53
   0  14  -2  177.06   13.71
   0  14   2  155.41   11.63
   0  14   2  210.91   13.75
   0 -14  -2  173.91   57.90
   0  14  -2  138.03   13.13
   0 -14   2   57.27   46.36
   0  14   2  177.08   15.53
   0  14   2  164.44   14.94
   0  14  -2  171.19   13.76
   0  14  -2  191.40   15.39
   0  14  -2  226.25   11.28
   0  14   2  236.82   12.39
   0  14   2  168.27   12.06
   0  14   2  183.23   10.08
   0  14  -2  176.14    9.88
   0 -14   2  168.04   60.57
   0  14  -2  189.39   11.09
   0  14  -3  189.81   14.26
   0 -14  -3  102.87   31.89
   0  14   3  200.08   14.56
   0  14   3  165.59   11.82
   0  14  -3  185.96   14.41
   0  14  -3  191.78   15.74
   0 -14   3  182.88   57.84
   0  14   3  183.48   13.53
   0 -14  -3  191.44   52.02
   0  14  -3  168.49   10.08
   0  14   3  159.32   13.83
   0  14   3  189.17   11.53
   0  14  -3  177.61   14.11
   0  14   3  184.63   15.13
   0  14  -3  141.83   13.50
   0  14   3  188.14   10.55
   0  14   3  156.13   12.33
   0 -14   3  118.27   56.63
   0  14  -3  181.39   10.78
   0  14  -3  197.61   10.50
   0  14   4   -0.20    4.81
   0  14  -4   18.38    7.47
   0  14   4    1.15    7.63
   0  14  -4    0.68    5.61
   0 -14  -4   32.39   32.80
   0  14   4    5.93    4.77
   0  14  -4   -7.23    8.09
   0 -14   4   -1.47   41.73
   0  14   4    3.46    7.89
   0  14   4   18.17    7.92
   0  14   4   11.87    5.01
   0  14  -4   12.41    6.08
   0  14  -4    8.65    3.65
   0  14  -4   20.51    6.86
   0  14   4   10.67    3.80
   0  14   4   20.41    5.92
   0  14  -4    8.20    3.61
   0 -14   4  -38.31   49.00
   0  14   5   -3.88    7.20
   0  14  -5    3.53    6.12
   0  14  -5   -4.12    6.56
   0 -14  -5   26.87   31.32
   0 -14  -5  -51.51   42.04
   0  14  -5  -12.12   10.59
   0 -14  -5   22.98   20.04
   0 -14   5   -3.68   39.05
   0  14   5    1.44    5.01
   0  14  -5   -0.33    5.09
   0  14   5   -1.66    7.72
   0 -14  -5   -4.59    4.52
   0  14  -5    0.04    5.21
   0  14  -5    0.67    3.41
   0  14   5   -3.45    4.49
   0  14   5   11.71    7.41
   0  14  -5   -2.08    3.18
   0  14   5    2.10    3.01
   0 -14   5   -6.41   48.03
   0  14  -6  145.73   14.49
   0  14   6  136.33   14.54
   0  14  -6  132.04   13.02
   0 -14  -6   50.14   31.97
   0 -14  -6  121.96   41.31
   0 -14  -6  170.63   25.97
   0  14   6  121.41   11.54
   0  14  -6  148.36   18.12
   0 -14   6   74.24   42.67
   0 -14  -6  139.79   11.75
   0  14   6  122.57   10.30
   0  14   6  111.03   11.99
   0  14  -6  100.93   11.59
   0  14   6  104.62   12.92
   0  14  -6  108.61    9.28
   0  14  -6  119.62   11.94
   0 -14   6  140.95   55.69
   0  14   6   93.76    8.42
   0  14  -6  134.59   10.06
   0  14  -7  223.86   17.75
   0  14   7  200.37   17.78
   0 -14  -7  188.43   46.05
   0  14  -7  208.04   17.17
   0 -14  -7  170.96   39.79
   0  14  -7  257.69   23.57
   0  14   7  238.93   16.34
   0 -14  -7  228.24   29.25
   0  14  -7  202.27   14.78
   0  14   7  196.64   16.67
   0  14  -7  206.84   12.95
   0  14   7  183.60   12.64
   0  14   7  155.95   10.98
   0  14  -7  203.49   12.48
   0  14  -8  136.84   14.42
   0 -14  -8   98.38   36.34
   0  14   8  130.88   15.37
   0  14  -8  132.14   14.47
   0 -14  -8  144.44   41.79
   0  14   8  127.01   12.75
   0  14  -8  137.78   20.81
   0  14   8  170.74   17.30
   0  14  -8  131.31   10.63
   0  14   8  119.39   10.67
   0 -14   8   96.91   49.69
   0  14   8   90.31    9.01
   0  14  -8  103.55    9.38
   0  14  -9   12.45    7.86
   0  14  -9   17.07    7.28
   0 -14  -9   36.79   40.09
   0  14   9   15.24   10.37
   0  14  -9    2.34   13.82
   0 -14  -9   10.88   26.59
   0  14   9   15.62    7.17
   0  14  -9    3.38    3.93
   0  14   9   -1.18    5.12
   0 -14   9  -37.06   41.68
   0  14   9   -1.99    3.81
   0  14  -9   10.02    4.48
   0  14   9    0.12    9.84
   0  14 -10   85.41   13.84
   0 -14 -10   60.29   42.39
   0  14 -10  100.84   13.07
   0  14  10   74.19   14.75
   0  14 -10   65.79   19.68
   0 -14 -10   90.57   32.04
   0  14  10   86.32   10.82
   0  14  10   91.04   13.50
   0  14 -10   84.82    9.56
   0  14  10   74.04    9.65
   0  14  10   42.99    6.74
   0  14 -10   81.04    8.81
   0 -14  10   43.43   45.35
   0 -15   0  -25.62   19.97
   0  15   0   -0.28    4.94
   0  15   0   -1.58    5.92
   0 -15   0  -34.61   46.38
   0  15   0    6.99    6.01
   0  15   0   -2.40    6.06
   0  15   0    1.55    3.47
   0  15   0    2.02    2.87
   0 -15   0   19.46   56.11
   0  15   0    0.12    2.76
   0  15   1   16.38    7.70
   0  15  -1    2.50    6.40
   0  15   1   -4.25    5.56
   0  15  -1   -6.83    5.98
   0 -15  -1   -3.58   21.79
   0 -15   1  -11.29   17.41
   0 -15   1   39.31   48.84
   0 -15  -1  -30.76   46.65
   0  15  -1   -2.60    6.25
   0  15  -1    3.86    3.28
   0  15   1    0.80    5.91
   0  15  -1   10.79    5.93
   0  15   1    1.35    3.86
   0  15   1   -6.55    6.45
   0  15   1    4.93    3.06
   0 -15   1  -36.64   55.83
   0  15  -1    2.05    2.64
   0  15  -1    3.72    3.03
   0  15   1    3.37    2.86
   0 -15  -1    8.67   51.43
   0  15  -2   12.34    6.89
   0  15   2    9.00    5.10
   0 -15  -2  -15.63   23.85
   0  15   2    7.52    6.93
   0 -15   2   14.77   13.11
   0  15  -2   12.10    6.03
   0 -15  -2  -15.04   47.00
   0 -15   2   51.20   53.87
   0  15   2    7.23    6.55
   0  15  -2    1.01    5.03
   0  15  -2    7.01    3.68
   0  15  -2    8.24    5.75
   0  15   2   20.52    7.51
   0  15   2   13.91    5.07
   0  15   2    9.33    3.23
   0  15  -2    7.11    2.99
   0  15   2   12.98    4.37
   0 -15   2  -27.50   55.45
   0 -15  -3  100.21   29.79
   0  15   3  113.72   10.35
   0  15   3  114.34   11.76
   0  15  -3  122.64   12.10
   0  15  -3  126.39   12.21
   0  15   3  126.98   11.76
   0 -15   3   49.61   45.06
   0 -15  -3   36.40   38.16
   0  15  -3  119.05   13.01
   0  15  -3  111.84    8.49
   0  15   3  131.80    9.90
   0  15   3  114.13   12.20
   0  15  -3  109.79   11.63
   0  15   3  116.15   12.65
   0  15  -3  115.22   12.65
   0  15  -3  121.58    8.41
   0 -15   3  190.66   65.74
   0  15   3  123.62    8.68
   0  15   4   44.43    8.95
   0  15  -4   26.11    7.30
   0  15   4   20.90    5.49
   0 -15  -4    0.30   27.25
   0  15  -4   33.08    8.61
   0 -15  -4   15.88   41.49
   0  15  -4   19.49    9.04
   0  15   4   15.39    5.64
   0 -15   4   55.14   46.77
   0  15  -4   34.90    7.57
   0  15  -4   37.20    7.29
   0  15   4   34.30    9.23
   0  15   4   38.42    8.82
   0  15  -4   32.16    5.36
   0  15   4   31.69    6.17
   0  15   4   27.00    4.80
   0 -15   4   33.92   52.61
   0  15  -4   20.68    4.56
   0  15   5  366.89   20.23
   0  15  -5  345.26   20.27
   0  15  -5  358.30   20.70
   0  15   5  394.01   20.18
   0  15  -5  391.85   24.01
   0 -15   5  244.94   49.33
   0 -15  -5  383.81   56.03
   0  15  -5  351.37   19.43
   0  15  -5  360.87   15.46
   0  15   5  326.43   19.06
   0  15   5  315.84   19.74
   0  15   5  366.45   16.28
   0  15  -5  369.70   15.38
   0 -15   5  314.56   67.61
   0 -15  -5  310.23   45.89
   0  15   5  353.17   15.05
   0 -15  -6  103.05   37.09
   0  15   6   85.24   12.36
   0  15  -6   81.78   11.38
   0  15  -6   89.17   12.46
   0 -15   6    7.25   36.14
   0 -15  -6   99.68   42.26
   0  15   6   80.16   10.24
   0  15  -6   58.78   13.86
   0  15   6   69.21   11.35
   0  15  -6   81.83   10.10
   0  15   6   95.55    9.06
   0  15   6   92.33   11.54
   0  15  -6   96.69    9.02
   0  15   6   76.01    7.65
   0 -15   6   29.32   49.61
   0  15  -6   80.53    7.95
   0 -15  -7   50.49   35.20
   0  15  -7   16.24    7.96
   0  15  -7   30.11    8.01
   0 -15  -7  -10.18   32.28
   0 -15   7  -10.93   34.66
   0  15  -7   10.11   11.86
   0  15   7   35.48    7.65
   0  15   7   20.72    5.37
   0  15   7    7.73    8.92
   0  15  -7   28.80    5.79
   0  15  -7   25.53    7.24
   0  15   7   19.95    5.03
   0  15  -7   24.75    5.03
   0 -15   7   -8.30   45.72
   0  15  -8   11.42    7.18
   0  15  -8    3.78    7.46
   0 -15  -8    9.25   40.31
   0  15  -8    0.40   12.76
   0 -15   8  -17.46   31.88
   0 -15  -8  -53.84   33.60
   0  15   8    7.32    5.89
   0  15   8    7.58    8.60
   0  15   8   10.77    5.49
   0  15  -8   -0.29    4.78
   0  15  -8   10.10    4.90
   0 -15   8  -35.01   50.35
   0  15   8    1.55    3.59
   0  15  -8   12.84    4.51
   0 -15  -9    6.86   37.53
   0  15  -9   32.96    9.20
   0  15  -9   51.82   10.77
   0  15  -9   27.35   15.95
   0  15   9   38.03    8.43
   0 -15  -9   55.65   30.36
   0  15  -9   27.67    6.32
   0  15  -9   21.90    5.56
   0  15   9   52.56   11.57
   0  15   9   28.62    6.83
   0  15  -9   28.25    5.67
   0  15   9   23.53    5.45
   0 -15   9   73.99   48.72
   0 -16   0   44.87   18.98
   0  16   0   57.14    8.71
   0 -16   0  101.62   44.25
   0  16   0   64.55   10.48
   0  16   0   64.06    9.94
   0  16   0   71.97    6.58
   0 -16   0  125.10   56.54
   0  16  -1  280.89   16.73
   0  16   1  301.72   16.17
   0 -16   1  275.48   26.92
   0 -16   1  308.52   63.17
   0 -16  -1  408.91   72.55
   0  16   1  302.09   18.87
   0  16   1  298.68   18.69
   0  16  -1  325.47   13.28
   0  16  -1  304.99   18.88
   0  16  -1  260.29   18.11
   0  16   1  349.56   14.57
   0 -16  -1  258.05   31.73
   0 -16   1  292.64   65.65
   0 -16  -1  290.41   61.88
   0  16  -1  315.02   12.94
   0  16   1  318.66   12.82
   0 -16   2   31.49   13.60
   0  16  -2   28.90    7.41
   0  16   2   21.84    6.31
   0 -16  -2   15.36   22.01
   0 -16  -2   21.86   41.23
   0 -16   2  -18.57   39.38
   0  16   2   26.70    6.70
   0  16   2   23.00    5.14
   0  16   2    7.53    7.20
   0  16   2    7.53    6.19
   0  16  -2   10.19    6.21
   0  16  -2   21.03    4.45
   0  16  -2   24.52    7.22
   0  16   2   24.80    4.42
   0  16  -2   16.27    3.79
   0 -16   2   -0.52   51.67
   0 -16  -3   11.99   26.16
   0  16   3    5.05    4.78
   0  16  -3   -5.59    5.71
   0  16   3   -7.72    5.04
   0 -16  -3  -20.64   43.75
   0 -16   3  -22.70   38.49
   0  16   3    3.43    7.70
   0  16   3   -3.89    4.31
   0  16   3   -0.53    6.15
   0  16  -3   -1.90    3.68
   0  16  -3    1.95    5.18
   0  16   3    7.79    3.60
   0 -16   3   23.94   53.98
   0  16  -3    4.78    3.00
   0  16  -4   25.23    7.51
   0 -16  -4   86.93   31.97
   0  16  -4   11.69    7.02
   0 -16   4   29.66   38.33
   0 -16  -4   -5.51   38.47
   0  16   4   21.65    5.99
   0  16   4   26.27    5.49
   0  16  -4   25.60    6.76
   0  16   4   30.29    9.44
   0  16  -4   19.05    4.36
   0  16   4   30.13    8.50
   0  16  -4   24.25    4.75
   0  16   4   25.74    4.80
   0 -16   4   28.12   51.42
   0  16  -5   32.87    8.07
   0 -16  -5   12.30   32.03
   0  16  -5   36.53    8.89
   0 -16   5   61.04   40.27
   0 -16  -5   22.45   40.48
   0  16   5   38.59    7.97
   0  16  -5   24.66    5.28
   0  16   5   25.70    9.77
   0  16   5    6.87    7.17
   0  16  -5   20.94    6.09
   0  16   5   31.73    6.13
   0  16  -5   20.59    4.57
   0  16   5   26.92    5.09
   0 -16   5   76.99   53.97
   0 -16  -6   53.28   36.42
   0  16  -6   31.43    7.96
   0  16  -6   57.47    9.97
   0 -16  -6   42.50   34.68
   0 -16   6   97.44   43.44
   0  16   6   60.83    9.26
   0  16   6   39.55   10.43
   0  16  -6   54.84    8.98
   0  16   6   51.19    6.98
   0  16  -6   56.18    7.03
   0  16  -6   46.73    6.43
   0  16   6   61.45    7.05
   0  16  -7   51.14    9.66
   0 -16  -7   77.38   38.22
   0  16  -7   37.22    9.30
   0  16   7   51.41    8.56
   0 -16   7   50.73   38.91
   0 -16  -7   47.56   32.21
   0  16  -7   39.60    7.83
   0  16   7   45.62    7.07
   0  16  -7   53.45    7.04
   0  16   7   46.17   11.70
   0 -16   7   35.62   50.47
   0  16  -7   40.75    5.93
   0  16   7   42.35    6.27
   0  16  -8   15.71    8.52
   0  16  -8   34.36    9.19
   0 -16  -8   50.42   38.59
   0 -16  -8   73.13   33.95
   0  16   8   22.82    7.21
   0 -16   8   70.70   37.80
   0  16   8    9.52   10.12
   0  16   8   12.31    5.37
   0  16  -8   24.40    7.13
   0  16  -8   16.15    4.94
   0 -16   8   32.47   48.29
   0  16  -8   24.25    5.43
   0  16   8   24.07    5.53
   0 -17   0  -34.65   18.97
   0  17   0   -0.70    5.08
   0 -17   0  -34.52   41.69
   0  17   0   -0.33    3.58
   0  17   0   -1.71    5.85
   0  17   0   -0.64    2.72
   0 -17   0   -7.67   48.13
   0 -17   1   24.86   14.92
   0 -17  -1    4.71   19.17
   0  17   1   23.76    6.48
   0  17  -1   14.66    6.79
   0 -17  -1  -42.05   43.28
   0 -17   1   21.50   40.47
   0  17   1   30.40    8.72
   0  17   1   21.09    7.95
   0  17   1   21.47    4.76
   0  17  -1   16.62    4.52
   0  17  -1   10.69    6.37
   0 -17   1   33.98   51.39
   0  17  -1   15.13    3.74
   0 -17  -1   46.91   50.49
   0  17   2   11.34    5.59
   0 -17  -2   17.48   22.17
   0  17  -2    8.43    5.81
   0 -17  -2   43.60   37.80
   0  17   2    1.88    4.58
   0 -17   2   20.18   39.10
   0  17   2   13.24    7.52
   0  17   2    5.73    3.84
   0  17  -2    6.55    3.87
   0  17  -2    6.13    5.61
   0  17   2    5.22    6.62
   0  17  -2    7.50    3.39
   0  17   2    6.73    3.46
   0  17  -3   46.65    8.42
   0 -17  -3   58.35   27.35
   0 -17   3  122.45   44.22
   0 -17  -3   40.49   41.36
   0  17   3   73.93    9.41
   0  17  -3   56.41    6.32
   0  17   3   57.91   10.10
   0  17  -3   62.81   10.08
   0  17   3   67.70    7.25
   0  17   3   37.81    8.58
   0 -17   3   56.95   52.84
   0  17  -3   53.49    6.12
   0  17   3   69.04    7.06
   0 -17  -4   65.20   25.61
   0  17  -4  115.19   12.38
   0 -17  -4  134.82   46.40
   0 -17   4  136.95   45.83
   0  17   4  143.88   12.92
   0  17   4   93.32   12.33
   0  17   4  126.86   14.17
   0  17  -4  125.87   12.56
   0  17  -4  106.65    8.51
   0  17   4  131.44    9.59
   0  17  -4  132.08    8.99
   0  17   4  126.95    9.13
   0  17  -5   74.49   10.64
   0 -17  -5   78.17   31.77
   0 -17  -5  159.86   45.70
   0 -17   5  112.28   47.27
   0  17   5   79.17   10.13
   0  17  -5   61.74    6.95
   0  17   5   77.22    7.99
   0  17  -5   62.10    9.45
   0  17   5   52.36   11.45
   0 -17   5  144.67   65.32
   0  17   5   87.78    7.93
   0  17  -5   81.85    7.72
   0  17  -6  104.76   12.53
   0 -17  -6   57.03   31.42
   0  17   6  112.35   11.85
   0 -17  -6  146.27   45.02
   0 -17   6   81.31   38.43
   0  17  -6   86.83   10.37
   0  17   6   67.48   12.52
   0  17  -6   86.32    8.31
   0  17   6   87.35    8.86
   0  17   6   76.27    7.75
   0  17  -6  101.28    8.55
   0 -17   6  107.35   56.12
   0 -17  -7   -7.84   28.12
   0  17  -7   31.52    8.16
   0  17   7   25.46    6.86
   0 -17  -7   50.95   39.11
   0 -17   7   -7.23   30.96
   0  17  -7   41.94    8.86
   0  17  -7   28.22    5.27
   0  17   7   42.24   11.55
   0  17   7   56.93    7.40
   0 -17   7   37.43   50.32
   0  17   7   29.79    5.68
   0  17  -7   37.02    5.89
   0  18   0  315.00   17.38
   0 -18   0  304.73   29.23
   0 -18   0  212.84   49.63
   0  18   0  300.65   19.37
   0  18   0  292.03   12.95
   0  18   0  283.57   12.14
   0 -18   0  289.92   61.16
   0  18   1   13.64    6.74
   0 -18  -1   -7.37   17.08
   0  18  -1    2.93    5.66
   0 -18  -1  -66.04   37.94
   0 -18   1  -16.03   40.45
   0  18   1    5.13    3.50
   0  18   1   22.93    7.57
   0  18  -1    4.71    6.56
   0  18   1    7.45    3.43
   0 -18   1   66.34   52.84
   0  18  -1    0.59    2.63
   0  18  -2   73.22   10.10
   0  18   2   60.38    8.37
   0 -18  -2   51.11   21.84
   0  18   2   71.08    9.42
   0 -18   2   22.50   34.97
   0 -18  -2   56.00   43.52
   0  18  -2   64.97    6.50
   0  18  -2   55.23    9.37
   0  18   2   70.85    7.17
   0  18   2   77.24   11.86
   0  18   2   69.10    6.65
   0  18  -2   69.82    6.59
   0 -18   2  100.72   55.57
   0  18  -3   20.30    6.88
   0 -18  -3   13.02   23.66
   0 -18   3  -15.59   35.26
   0  18   3    6.39    4.45
   0 -18  -3   28.95   43.65
   0  18  -3    7.32    3.51
   0  18  -3   10.66    6.66
   0  18   3   -7.04    7.88
   0  18   3   11.68    4.38
   0  18   3   14.86    4.14
   0  18  -3    6.85    3.62
   0 -18  -4    2.12   23.52
   0  18  -4   16.69    7.00
   0 -18   4  -16.30   37.84
   0 -18  -4   -9.09   37.81
   0  18   4   28.83    7.32
   0  18   4   25.39   10.54
   0  18  -4   15.44    4.12
   0  18   4   10.61    4.13
   0  18  -4   19.92    7.29
   0  18  -4   15.50    4.02
   0  18   4   11.44    3.95
   0 -18  -5   -4.59   27.52
   0  18  -5    8.63    7.13
   0 -18   5   64.69   39.70
   0  18   5    4.76    4.83
   0 -18  -5   27.46   37.98
   0  18   5  -14.73    9.82
   0  18   5    6.93    4.60
   0  18  -5    0.44    3.09
   0  18  -5    2.29    5.05
   0 -18   5   20.83   50.01
   0  18   5    1.11    3.37
   0  18  -5   -1.58    2.99
   0  19   0   -0.91    5.25
   0  19   0    5.18    6.94
   0  19   0    0.30    3.59
   0 -19   0   10.25   47.14
   0  19   0    1.28    2.64
   0  19  -1    8.45    6.98
   0  19   1    4.34    5.54
   0 -19  -1    7.11   34.59
   0  19   1   -4.19    5.33
   0  19   1   -1.11    3.33
   0  19   1   -3.70    7.16
   0  19  -1   -1.48    3.40
   0  19  -1   -4.31    6.52
   0  19  -1    2.64    2.96
   0  19   1    8.85    3.72
   0 -19   1   14.57   45.56
   0 -19  -2   88.26   24.59
   0  19  -2   83.31   10.83
   0  19   2  117.46   11.50
   0 -19  -2  111.51   43.83
   0 -19   2  148.27   43.31
   0  19  -2   80.78   10.46
   0  19   2   91.33    7.65
   0  19  -2   85.86    7.21
   0  19   2   80.03   11.16
   0  19  -2   79.12    7.02
   0  19   2   94.82    7.61
   1   0 -15   30.75   15.45
  -1   0  15   20.37   11.86
   1   0 -15  -16.10   49.76
   1   0 -15   31.95    8.84
  -1   0  15   15.20    6.30
  -1   0  15   42.90   11.59
  -1   0  15   63.18   22.55
   1   0 -15   44.69   25.00
   1   0 -14   -4.61   13.17
  -1   0  14    2.77    9.12
   1   0 -14    3.95   45.89
   1   0 -14  -21.09   24.70
  -1   0  14   12.99    9.38
  -1   0  14    3.61    3.99
  -1   0  14    9.91   17.88
  -1   0  14    6.46    5.77
   1   0 -14    3.24    7.07
   1   0 -13   62.09   18.52
   1   0 -13   60.48    8.11
  -1   0  13   48.10   12.91
   1   0 -13   50.94   52.01
  -1   0  13   46.21    6.92
  -1   0  13   39.17   20.19
  -1   0  13   20.27    9.00
   1   0 -13   39.66   19.92
   1   0 -13   44.74    6.69
  -1   0  13   49.03    8.36
   1   0 -13   61.40   11.35
   1   0 -13   47.81    8.79
  -1   0  13   46.20    7.20
  -1   0  12  -15.34   10.75
   1   0 -12  -25.63   58.74
   1   0 -12    3.42   12.86
   1   0 -12   -1.25    4.75
   1   0 -12   28.15   21.86
  -1   0  12    0.65    7.58
  -1   0  12   -0.48    3.15
  -1   0  12  -30.56   20.63
   1   0 -12   -4.57    3.96
  -1   0  12    0.41    5.09
   1   0 -12    2.28    5.58
   1   0 -12   -7.00    6.88
  -1   0  12    1.85    3.52
   1   0 -11  795.38   24.71
   1   0 -11  606.63   42.58
  -1   0  11  601.87   31.61
  -1   0  11  737.53   42.94
  -1   0  11  658.22   30.46
   1   0 -11  580.08   48.62
  -1   0  11  638.24   20.91
   1   0 -11  616.82   31.52
  -1   0  11  585.76   23.36
   1   0 -11  581.08   20.37
  -1   0  11  597.34   21.62
   1   0 -11  645.23   29.23
   1   0 -11  390.54   77.78
   1   0 -10    4.01   10.54
   1   0 -10   -3.55    4.52
  -1   0  10   -8.89   10.55
   1   0 -10    4.95   14.55
   1   0 -10    8.79   21.64
  -1   0  10   -3.17    8.39
  -1   0  10   10.76   21.80
  -1   0  10    5.58   19.95
  -1   0  10    4.99    3.39
   1   0 -10   -1.22    7.20
  -1   0  10    9.41    5.90
   1   0 -10    5.35    4.96
  -1   0  10    2.88    3.98
   1   0  -9  644.56   28.37
  -1   0   9  701.17   32.47
   1   0  -9  795.24   24.00
   1   0  -9  648.76   47.00
  -1   0   9  557.55   36.43
  -1   0   9  775.99   43.49
  -1   0   9  741.70   30.38
   1   0  -9  895.03   50.76
  -1   0   9  721.50   20.53
   1   0  -9  624.47   31.18
  -1   0   9  595.36   22.68
   1   0  -9  469.29   87.24
   1   0  -9  701.14   29.33
  -1   0   9  641.02   21.24
   1   0  -8    0.89    3.40
  -1   0   8   -0.99    9.07
   1   0  -8  -13.06   11.90
   1   0  -8   -8.59   14.00
  -1   0   8   -1.50    2.68
  -1   0   8   11.24   18.65
   1   0  -8  -21.70   19.04
  -1   0   8   -4.88    8.10
   1   0  -8    4.79    6.87
  -1   0   8   -2.70    5.53
  -1   0   8   -0.47    4.56
   1   0  -8   -1.86    4.71
   1   0  -8   -1.52    3.24
  -1   0   8    0.44    3.21
   1   0  -7  192.94   18.12
   1   0  -7  201.85   26.74
  -1   0   7  193.22   16.83
   1   0  -7  204.33   12.16
  -1   0   7  232.53   10.30
  -1   0   7  179.89   20.93
  -1   0   7  242.03   16.56
   1   0  -7  273.20   27.97
   1   0  -7  157.11   15.82
  -1   0   7  155.22   11.44
   1   0  -7  191.99   15.17
   1   0  -7  166.99    9.89
  -1   0   7  169.37   14.65
  -1   0   7  170.49   10.43
   1   0  -6   -5.57   10.73
  -1   0   6    2.94    8.83
   1   0  -6   -5.06   12.74
   1   0  -6   -1.25    3.12
   1   0  -6    9.56   14.89
  -1   0   6    1.41    2.17
  -1   0   6    4.07   13.06
  -1   0   6   -5.92    6.44
   1   0  -6    5.07    5.78
  -1   0   6   -1.64    4.39
   1   0  -6    1.18    2.56
  -1   0   6    3.83    2.93
   1   0  -6    6.43   10.12
  -1   0   6  -21.64   21.04
   1   0  -6    0.84    4.94
  -1   0   6   -1.61    4.60
   1   0  -5  669.32   41.46
  -1   0   5  621.49   43.35
   1   0  -5  531.88   24.87
   1   0  -5  615.43   22.92
   1   0  -5  597.04   18.47
  -1   0   5  629.44   25.02
  -1   0   5  582.20   21.81
  -1   0   5  463.93   25.12
  -1   0   5  543.78   27.60
   1   0  -5  657.33   35.38
  -1   0   5  568.04   13.16
   1   0  -5  584.74   19.73
  -1   0   5  700.88   20.53
   1   0  -5  668.67   28.67
   1   0  -5  664.54   18.39
  -1   0   5  646.01   28.95
   1   0  -5  657.53   58.51
  -1   0   5  521.22   45.59
  -1   0   5  630.30   25.42
  -1   0   5  620.55   17.34
   1   0  -5  669.66   23.60
   1   0  -5  696.44   25.80
   1   0  -5  666.61   17.24
   1   0  -4  -15.78   16.27
   1   0  -4   -4.47   11.51
  -1   0   4   -9.94    7.31
  -1   0   4   -5.64   15.84
   1   0  -4    0.86    6.77
   1   0  -4    3.63    9.61
  -1   0   4   -0.07    1.59
  -1   0   4   -5.94   13.85
  -1   0   4   -2.04    5.50
  -1   0   4   -0.90    6.62
   1   0  -4    0.09    4.16
  -1   0   4    0.10    3.82
   1   0  -4    1.76    3.26
  -1   0   4   -1.71    6.16
   1   0  -4    1.50    5.59
  -1   0   4   -0.37    2.61
   1   0  -4    0.67    2.19
   1   0  -4   -3.79    8.82
   1   0  -4   -5.54    4.92
  -1   0   4    1.62    4.10
  -1   0   4   16.55   23.19
  -1   0   4    6.08    9.79
   1   0  -4   33.82   35.84
  -1   0   3 2823.81   86.87
   1   0  -3 2938.23   48.06
  -1   0   3 3218.92   61.25
   1   0  -3 3233.12   42.56
  -1   0   3 3175.06   44.54
   1   0  -3 3437.76   87.23
  -1   0   3 3070.90   39.52
  -1   0   3 3154.71   59.99
   1   0  -3 3188.67   36.05
   1   0  -3 3422.80   65.50
  -1   0   3 3374.16   56.75
  -1   0   3 3474.09   36.32
   1   0  -3 3626.18   58.12
   1   0  -3 3341.26   34.66
  -1   0   3 3367.97   50.93
   1   0  -3 3248.34   31.44
  -1   0   3 2750.58   89.07
   1   0  -3 3336.07   49.50
  -1   0   3 3145.43   47.84
  -1   0   3 3223.68   31.96
   1   0  -3 3538.08   46.12
   1   0  -3 3247.86  105.70
  -1   0   2   -4.00   14.74
  -1   0   2    5.96    4.70
   1   0  -2    3.23   14.01
   1   0  -2   -3.49    5.26
   1   0  -2  -10.39    8.02
   1   0  -2   -0.07    6.59
  -1   0   2   -4.97    3.53
   1   0  -2    0.35    2.56
  -1   0   2   -1.10    7.34
   1   0  -2    0.11    4.53
   1   0  -2   -5.25    3.09
  -1   0   2   -1.34    5.03
  -1   0   2   -5.12    3.06
   1   0  -2  -14.80    7.38
   1   0  -2    0.07    1.66
   1   0  -2    5.21   18.40
  -1   0   2    8.30   14.16
   1   0  -2    2.04    4.33
  -1   0   2    0.61    3.75
  -1   0   1 4088.43   32.24
   1   0  -1 4062.28   40.25
   1   0  -1 4048.88   31.72
  -1   0   1 4043.44   58.47
   1   0  -1 3990.94   22.16
   1   0  -1 3797.86   57.48
   1   0  -1 4336.14   28.70
   1   0  -1 4278.11   52.20
  -1   0   1 4253.80   53.16
  -1   0   1 4232.40   28.26
   1   0  -1 3889.30   24.01
  -1   0   1 4333.46   36.91
   1   0  -1 3855.58   48.77
   1   0  -1 4248.47   72.53
   1   0  -1 4195.06   35.94
  -1   0   1 3956.62   50.61
  -1   0   1 4208.86   66.99
   1   0   0    0.10    1.67
   1   0   0    3.32    1.69
   1   0   0   -1.44    1.07
  -1   0   0   -0.44    2.94
   1   0   0   -1.83    1.61
  -1   0   0   -0.33    1.81
   1   0   0    0.52    1.69
   1   0   0   -1.80    1.71
  -1   0   0    2.93    1.41
  -1   0   0    3.69    1.85
   1   0   0   -0.63    0.61
   1   0   0   -1.15    1.24
   1   0   1  222.77   13.51
  -1   0  -1  251.73    9.61
  -1   0  -1  258.33    7.98
   1   0   1  256.38    9.84
   1   0   1  273.42    7.87
  -1   0  -1  268.13    9.83
   1   0   1  249.61    8.83
  -1   0  -1  271.89    8.90
  -1   0  -1  265.42    7.43
  -1   0  -1  266.46   17.70
   1   0   1  241.51    7.42
   1   0   1  242.06    7.68
  -1   0  -1  235.82    7.43
  -1   0  -1  242.23    7.19
   1   0   1  246.83    6.87
  -1   0  -1  259.19    6.76
   1   0   1  173.71    5.89
  -1   0  -2    5.03    5.54
   1   0   2  -26.95   22.92
   1   0   2   -6.80    6.28
   1   0   2    0.05    6.05
   1   0   2    0.83    3.01
  -1   0  -2   -1.66    4.10
  -1   0  -2    0.27    5.74
  -1   0  -2  -17.52   18.90
   1   0   2   -6.51    4.72
  -1   0  -2   -3.45    3.55
  -1   0  -2   -2.02    2.14
   1   0   2   -1.20    2.53
   1   0   2  -17.54   12.07
  -1   0  -2  -10.90   11.93
   1   0   2   -0.47    1.26
   1   0   2   -0.55    3.15
   1   0   2   -1.10    2.68
  -1   0  -2   -1.29    3.04
  -1   0  -2    0.65    2.44
  -1   0  -2    1.35    1.81
   1   0   2   -0.98    1.80
   1   0   2    1.37    2.36
   1   0   3  140.63   42.50
  -1   0  -3  189.23   13.16
   1   0   3  156.16   12.38
   1   0   3  179.91   15.50
  -1   0  -3  203.68    9.03
   1   0   3  169.17    7.86
  -1   0  -3  192.04   16.24
   1   0   3  199.20   20.09
  -1   0  -3  186.15   21.68
   1   0   3  200.34   11.94
  -1   0  -3  198.70   11.03
  -1   0  -3  197.49    8.86
   1   0   3  185.03    9.61
  -1   0  -3  152.03    5.74
   1   0   3  155.98    8.80
   1   0   3  145.61   10.35
  -1   0  -3  152.66    8.42
  -1   0  -3  157.72   10.26
   1   0   3  164.05    9.23
  -1   0  -3  160.01    9.05
  -1   0  -3  167.45    7.75
   1   0   3  167.83    8.02
  -1   0  -3  157.38   10.16
  -1   0  -3  165.80   38.15
   1   0   4    2.69    2.84
  -1   0  -4    2.23    3.99
  -1   0  -4    0.85    6.63
  -1   0  -4   -3.71    8.98
   1   0   4   -0.81    7.05
   1   0   4   -6.98    9.75
   1   0   4   -2.14    3.04
  -1   0  -4   -2.74    3.13
   1   0   4   -0.45    5.72
  -1   0  -4   15.88   15.17
   1   0   4    0.55   10.84
  -1   0  -4   -3.10    4.44
  -1   0  -4   -0.26    3.79
   1   0   4    0.79    3.82
   1   0   4    3.96    4.92
  -1   0  -4   -2.36    4.13
  -1   0  -4    0.37    2.02
   1   0   4    1.01   36.74
   1   0   4   -0.88    3.12
  -1   0  -4    1.89    2.34
  -1   0  -4   -1.42    6.42
  -1   0  -4    6.18    3.32
   1   0   4    3.52    2.92
   1   0   5 1575.84   25.92
   1   0   5 1621.25   40.54
  -1   0  -5 1798.99   28.55
   1   0   5 1540.62   52.03
  -1   0  -5 1850.88   52.00
  -1   0  -5 1624.29   38.43
   1   0   5 1687.81   38.27
  -1   0  -5 1744.94   54.04
  -1   0  -5 1740.27   34.01
  -1   0  -5 1675.33   26.68
   1   0   5 1581.88   30.79
   1   0   5 1474.71   46.73
   1   0   5 1711.53   41.30
  -1   0  -5 1743.89   39.29
  -1   0  -5 1706.15   30.43
   1   0   5 1738.81   32.31
   1   0   5 1694.82   29.30
  -1   0  -5 1742.85   34.41
  -1   0  -5 1138.46   64.97
  -1   0  -5 1834.47   31.82
   1   0   5 1718.06   35.75
  -1   0  -5 1715.88   27.94
  -1   0  -6   17.71   41.18
  -1   0  -6    0.99    4.28
   1   0   6    2.60    2.50
  -1   0  -6   -4.45    9.64
   1   0   6   24.39   11.48
  -1   0  -6    7.18   17.48
   1   0   6    4.19    4.45
   1   0   6    4.29    5.91
   1   0   6    1.39    4.32
  -1   0  -6    2.52    2.37
  -1   0  -6    3.34    4.89
  -1   0  -6   36.52   17.87
   1   0   6   -0.35    2.98
  -1   0  -6   -0.95    2.58
  -1   0  -6    4.81    3.99
   1   0   6    2.18    3.95
  -1   0  -7 1706.66   31.52
   1   0   7 1658.17   28.76
   1   0   7 1558.56   45.17
  -1   0  -7 1852.67   59.03
   1   0   7 1713.69   42.80
   1   0   7 1918.56   50.55
   1   0   7 1591.58   34.10
  -1   0  -7 1706.18   61.31
   1   0   7 1725.21   35.82
  -1   0  -7 1721.15   34.46
  -1   0  -7 1717.90   43.46
  -1   0  -7 2300.80   35.06
  -1   0  -7 1835.06   31.47
  -1   0  -7 1303.44   82.20
  -1   0  -7 1757.83   38.98
   1   0   7 1738.19   32.94
   1   0   7 1564.37   39.40
  -1   0  -8   -8.69   13.52
  -1   0  -8   -4.77    5.39
  -1   0  -8  -33.30   42.99
   1   0   8   -4.25   10.19
   1   0   8   -7.16    8.56
   1   0   8   -1.04    3.69
  -1   0  -8    9.78   20.59
   1   0   8   16.26   16.96
   1   0   8    7.91   16.88
  -1   0  -8    2.85    3.24
  -1   0  -8   -4.29    6.34
   1   0   8    1.27    5.00
  -1   0  -8    3.05    3.97
   1   0   8   -1.91    3.00
  -1   0  -8    4.48    8.78
   1   0   8   -3.11    4.34
  -1   0  -9   45.94   15.00
   1   0   9   39.12   12.21
  -1   0  -9   59.52    8.01
   1   0   9   66.43   19.48
   1   0   9   30.90    6.05
  -1   0  -9   25.82   22.99
   1   0   9   35.60   10.65
   1   0   9   52.84    8.10
  -1   0  -9   45.19    5.45
  -1   0  -9   51.30    9.61
  -1   0  -9   48.64    8.16
   1   0   9   33.97    5.72
   1   0   9   39.25    8.36
  -1   0 -10   38.06   48.69
  -1   0 -10   -3.42   13.20
  -1   0 -10   -0.37   15.91
  -1   0 -10    6.80    5.91
   1   0  10    0.58    9.59
   1   0  10   12.37   18.14
  -1   0 -10   25.16   22.99
   1   0  10    4.16    7.87
   1   0  10   -0.58    4.61
  -1   0 -10    3.32    5.94
   1   0  10   -5.71    6.44
  -1   0 -10    0.68    2.69
  -1   0 -10   -1.38    4.77
   1   0  10   -0.16    3.64
   1   0  11  100.46   15.53
  -1   0 -11  105.52   44.50
  -1   0 -11   94.77   18.80
  -1   0 -11  115.86   10.48
   1   0  11  113.00   10.92
   1   0  11   91.21   13.62
   1   0  11  138.69   21.42
  -1   0 -11  141.87   26.97
  -1   0 -11   77.21    6.60
   1   0  11   78.13    9.53
  -1   0 -11   79.90   11.38
   1   0  11   85.11    8.84
  -1   0 -11  107.58   11.77
  -1   0 -12    2.27   37.54
  -1   0 -12  -16.33   14.16
   1   0  12   -4.58   10.39
  -1   0 -12   13.23    6.52
   1   0  12    2.26    8.98
   1   0  12   -0.53   16.22
   1   0  12   -3.30    4.79
  -1   0 -12   16.38   20.54
   1   0  12    5.93    5.72
  -1   0 -12   -1.25    5.58
  -1   0 -12    2.64    2.87
  -1   0 -12    1.00    4.44
   1   0  12    4.03    3.85
  -1   0 -13   48.43   16.61
  -1   0 -13   25.68   34.69
  -1   0 -13   30.76    7.30
   1   0  13   29.09   10.29
  -1   0 -13   18.27   21.42
   1   0  13   31.90    6.91
   1   0  13   28.40   10.52
   1   0  13   36.06   18.00
   1   0  13   36.93    7.59
  -1   0 -13   15.52    6.81
   1   0  13   18.72    5.28
  -1   0 -14    1.77   32.18
   1   0  14   13.30    8.93
   1   0  14   -0.56    4.47
   1   0  14   -9.01    9.60
  -1   0 -14   28.13   22.95
   1   0  14  -10.51    6.39
  -1   0 -14   -3.92    5.72
   1   0  14    0.52    3.54
  -1   0 -15   76.87   17.67
  -1   0 -15   57.08   33.18
   1   0  15  111.40   16.67
  -1   0 -15   95.00   13.39
   1   0  15   83.59   10.81
   1   0  15  109.70   12.37
   1   0  15   86.96   15.19
   1   1 -15  130.32   49.36
   1   1 -15  156.60   24.69
  -1  -1  15  143.69   17.86
   1  -1 -15  144.48   58.39
   1  -1 -15  140.75   23.70
  -1   1  15  123.05   17.47
  -1   1  15  163.46   18.21
  -1   1  15  146.06   24.55
  -1  -1  15  136.47   17.50
   1  -1 -15  221.69   32.97
  -1  -1  15  178.76   29.95
   1   1 -15  223.93   35.17
  -1   1  15  121.84   12.78
   1  -1 -15  143.10   16.65
   1   1 -15  123.12   15.17
  -1  -1  15  123.45   12.70
   1   1 -14  345.22   33.50
   1   1 -14  342.74   17.70
  -1  -1  14  268.84   22.62
   1  -1 -14  228.35   62.18
  -1   1  14  258.39   22.59
   1  -1 -14  288.32   30.51
   1   1 -14  213.77   54.80
   1  -1 -14  367.59   37.25
  -1   1  14  265.26   14.98
  -1  -1  14  329.46   24.69
  -1  -1  14  350.16   34.66
   1   1 -14  391.55   42.05
  -1   1  14  297.85   22.71
  -1   1  14  326.30   31.39
  -1  -1  14  236.55   16.37
   1  -1 -14  248.47   21.32
  -1   1  14  255.43   17.10
   1   1 -14  238.45   20.40
  -1   1  14  273.19   15.87
  -1   1  13   97.84   16.21
   1   1 -13  140.67   12.27
  -1  -1  13  109.13   15.80
   1  -1 -13   77.19   52.86
   1  -1 -13  120.92   22.32
   1   1 -13   80.35   51.87
   1   1 -13  158.62   24.81
  -1  -1  13  107.88   15.03
  -1   1  13  127.20   22.05
  -1  -1  13  148.81   26.12
  -1   1  13  102.27   14.37
   1  -1 -13  145.20   28.03
  -1  -1  13  128.11   10.73
  -1   1  13  138.88   10.53
   1   1 -13  174.80   29.60
   1   1 -13   95.17   13.11
   1   1 -13   97.67    9.41
   1  -1 -13   95.41   13.81
  -1   1  13   71.25    9.64
  -1  -1  13   81.09   10.24
  -1   1  13   96.84    9.49
   1   1 -13  116.19   13.55
  -1  -1  13  103.56    9.85
   1  -1 -12   -1.77   13.08
  -1  -1  12    7.69    8.95
   1   1 -12    5.10    5.59
   1   1 -12    3.48   12.36
  -1   1  12    1.97    9.54
   1  -1 -12   -0.11    4.37
  -1  -1  12   -0.03    3.46
  -1  -1  12   13.01   21.03
  -1  -1  12   10.45    9.35
   1  -1 -12  -14.68   23.52
   1   1 -12    4.40   21.29
  -1   1  12   20.78   18.12
  -1   1  12   -2.29    3.17
  -1   1  12    3.00    7.42
   1  -1 -12    0.84    5.60
   1   1 -12   -0.34    3.02
  -1  -1  12    0.74    5.08
   1  -1 -12    5.14    3.01
   1   1 -12   -0.22    5.76
  -1   1  12   -3.45    5.51
   1  -1 -12   -7.64    6.67
  -1   1  12    1.02    3.42
   1  -1 -12   -3.43    5.42
  -1  -1  12    6.12    4.04
   1   1 -12   -0.97    5.27
   1  -1 -11   30.51    5.88
   1   1 -11   22.85    5.99
   1  -1 -11    6.56   13.04
  -1  -1  11   25.72    9.80
   1  -1 -11   11.19   59.67
  -1   1  11    9.07    9.24
   1   1 -11   23.64   14.15
   1  -1 -11   53.10   21.37
  -1  -1  11   23.57    5.42
  -1  -1  11   18.82    9.17
   1   1 -11   13.23   19.71
  -1   1  11   12.15   16.60
  -1   1  11   29.75    9.35
  -1  -1  11   19.24   18.74
  -1   1  11   20.82    4.84
  -1   1  11   38.58    7.57
   1  -1 -11   49.90   11.07
   1   1 -11   34.29    5.86
   1   1 -11   38.04    9.67
  -1  -1  11   39.73    8.14
   1   1 -11   30.05    7.87
  -1   1  11   25.56    5.68
  -1  -1  11   28.24    5.42
   1   1 -11  -17.28   56.40
   1  -1 -11   25.84    7.12
   1   1 -10  143.09   11.97
   1  -1 -10  129.26   22.38
   1   1 -10  139.08   17.91
   1  -1 -10  198.81   11.49
   1   1 -10  167.58   24.57
  -1   1  10  118.14   15.92
  -1  -1  10  156.61   17.54
   1  -1 -10  121.97   12.33
  -1   1  10  145.98   15.44
  -1  -1  10  130.79   16.66
  -1   1  10  148.14    9.82
   1  -1 -10   93.55   25.83
  -1  -1  10  155.67   20.73
  -1   1  10  127.10   29.01
   1   1 -10  181.93   28.81
  -1  -1  10  142.68   10.00
  -1  -1  10  119.00   24.04
  -1  -1  10  161.98   12.47
   1   1 -10  174.17   17.04
   1  -1 -10  171.46   17.56
  -1   1  10  176.17   13.20
  -1  -1  10  157.54   11.11
   1   1 -10  184.81   78.80
  -1   1  10  174.42   11.74
   1  -1 -10  156.21   14.81
   1   1 -10  171.05   14.64
   1  -1 -10  159.83   78.20
   1  -1  -9   38.67    9.77
   1   1  -9   45.66    7.14
   1  -1  -9   52.04    6.82
   1   1  -9   61.01   17.16
   1  -1  -9   65.19   17.86
   1   1  -9   53.19   16.13
  -1   1   9   41.46   11.86
  -1  -1   9   37.77   11.70
   1   1  -9  111.08   27.10
  -1   1   9   40.33    5.50
  -1  -1   9   45.73   23.17
  -1   1   9   26.01   24.05
   1  -1  -9   45.07   20.85
  -1  -1   9   29.62   10.27
  -1  -1   9   26.90   16.84
  -1   1   9   42.86   10.45
  -1  -1   9   38.28    5.72
  -1  -1   9   72.19    9.01
   1   1  -9   49.87    9.75
  -1   1   9   72.96    9.39
   1  -1  -9   56.55   10.85
   1  -1  -9   16.50   77.11
   1   1  -9   -8.63   71.71
   1  -1  -9   53.84    9.18
  -1  -1   9   60.08    7.21
   1   1  -9   55.67    9.07
  -1   1   9   52.62    9.65
  -1   1   9   45.26    6.57
   1  -1  -8    3.58    3.48
  -1  -1   8    3.95   10.17
   1   1  -8    2.86    4.60
   1   1  -8    2.63   16.01
   1  -1  -8   10.22   16.51
   1  -1  -8   -5.00    8.52
  -1   1   8   -5.73    8.91
   1   1  -8    5.91   15.11
  -1   1   8    2.89    2.45
   1  -1  -8    0.47   18.51
  -1  -1   8    4.19    3.43
  -1   1   8    7.05    7.13
  -1  -1   8  -12.05    9.67
  -1   1   8   -6.16   23.13
  -1  -1   8    3.17   13.76
   1   1  -8    3.82   17.56
  -1  -1   8   -8.23   18.97
   1   1  -8    0.44    5.87
   1  -1  -8   -0.27    6.15
  -1   1   8   -2.17    5.07
  -1  -1   8   -6.97    5.41
   1  -1  -8   40.94   78.46
  -1   1   8    2.47    3.50
  -1  -1   8   -0.18    3.33
  -1   1   8    1.10    4.54
   1   1  -8    6.19    5.54
   1   1  -8   -1.93    3.47
   1  -1  -8    5.78    5.05
   1  -1  -7   72.99    7.24
   1   1  -7   69.28    8.19
   1  -1  -7   50.90    9.61
   1  -1  -7   50.62   16.99
   1   1  -7   74.51   17.67
  -1  -1   7   52.66   12.03
   1   1  -7   80.11   18.62
  -1   1   7   59.64   12.17
  -1   1   7   77.74    6.32
  -1  -1   7   66.96    6.07
  -1   1   7   34.56   20.14
  -1  -1   7   84.93   22.61
  -1   1   7   87.78   10.72
   1   1  -7   87.98   20.96
   1  -1  -7   93.69   19.59
  -1  -1   7   88.89   12.78
  -1  -1   7   83.64   13.24
   1   1  -7   58.77   10.12
  -1  -1   7   73.42    8.42
  -1   1   7   67.83    8.34
   1  -1  -7   90.48   12.73
   1  -1  -7   75.95    9.97
  -1   1   7   60.29    9.49
   1  -1  -7   73.46    6.55
  -1  -1   7   70.43    7.16
  -1  -1   7   71.60   10.12
   1   1  -7   76.37    6.87
  -1   1   7   72.00    7.03
  -1  -1   7   47.49   21.87
   1   1  -7   67.39    9.26
   1  -1  -6  426.86   18.07
   1   1  -6  398.85   28.41
   1   1  -6  501.89   36.65
   1  -1  -6  469.81   15.95
  -1  -1   6  499.63   24.54
  -1   1   6  433.78   23.04
   1  -1  -6  533.06   39.13
   1   1  -6  466.21   18.50
  -1  -1   6  481.05   21.30
  -1  -1   6  457.70   13.58
  -1   1   6  432.73   19.27
  -1   1   6  474.19   13.58
  -1  -1   6  577.40   35.66
   1  -1  -6  478.41   32.64
   1   1  -6  531.29   34.76
  -1   1   6  355.89   32.59
  -1  -1   6  467.70   22.42
  -1  -1   6  426.22   17.02
   1  -1  -6  476.00   20.73
  -1   1   6  436.07   17.54
   1   1  -6  420.13   16.17
   1   1  -6  444.52   23.52
  -1   1   6  392.29   24.65
   1  -1  -6  454.58   25.84
  -1  -1   6  416.00   15.11
  -1  -1   6  329.85   36.57
   1   1  -6  406.98   21.90
  -1   1   6  420.08   15.29
   1   1  -6  442.29   21.17
  -1   1   6  292.66   40.45
  -1  -1   6  398.38   20.87
  -1   1   6  415.08   22.64
   1   1  -6  439.94   15.07
   1  -1  -6  447.68   21.98
  -1   1   6  399.81   21.44
   1  -1  -6  431.33   14.60
   1  -1  -5 1056.91   29.65
   1   1  -5 1007.74   41.33
   1  -1  -5 1038.64   24.88
  -1  -1   5 1017.57   53.27
   1  -1  -5 1199.54   23.29
   1   1  -5 1124.92   31.57
  -1  -1   5 1156.48   33.25
   1   1  -5 1161.49   51.94
   1   1  -5 1186.02   27.94
  -1   1   5 1077.30   58.64
   1  -1  -5 1055.26   53.92
  -1   1   5 1179.11   33.77
  -1  -1   5 1122.81   31.97
  -1  -1   5 1349.71   29.42
   1   1  -5 1139.07   28.48
   1  -1  -5  898.90   45.32
   1  -1  -5 1101.32   25.10
  -1   1   5 1121.60   27.93
  -1  -1   5 1182.71   19.76
  -1  -1   5 1327.78   48.21
  -1   1   5 1023.99   36.93
   1   1  -5 1442.91   52.92
  -1   1   5  779.84   42.09
  -1  -1   5 1161.36   41.89
   1  -1  -5 1081.19   23.28
  -1  -1   5 1120.57   25.35
   1  -1  -5 1147.52   29.32
   1   1  -5 1046.90   23.35
  -1  -1   5 1071.62   36.39
   1  -1  -5 1150.97   38.80
  -1   1   5 1123.29   25.81
  -1   1   5 1071.16   37.64
   1   1  -5 1119.69   35.77
  -1  -1   5 1112.81   22.94
   1   1  -5 1060.51   32.03
   1  -1  -5 1114.00   22.14
  -1  -1   5 1048.24   56.85
   1   1  -5 1130.45   22.59
   1   1  -5 1045.73   67.50
   1  -1  -5 1222.14   35.01
  -1   1   5 1062.53   31.35
  -1   1   5 1097.77   23.14
  -1  -1   5 1069.07   32.12
   1   1  -5 1222.54   32.85
  -1   1   5 1106.76   33.60
  -1   1   5  918.75   60.27
   1   1  -4 2449.48   60.58
   1   1  -4 2694.64   74.34
  -1   1   4 2530.59   85.29
   1  -1  -4 2936.07   85.95
   1  -1  -4 2606.54   34.82
   1   1  -4 2712.90   39.66
  -1   1   4 2763.05   46.59
   1  -1  -4 2457.05   41.61
  -1  -1   4 2545.89   80.67
  -1  -1   4 2751.97   46.50
   1   1  -4 2710.63   44.88
  -1   1   4 1743.66   59.78
   1  -1  -4 3047.25   54.65
  -1   1   4 2746.77   38.95
   1   1  -4 2794.65   40.87
   1   1  -4 3037.08   72.12
  -1   1   4 2694.69   55.01
  -1  -1   4 2896.52   47.05
  -1  -1   4 3220.68   68.48
  -1  -1   4 2782.33   62.56
   1  -1  -4 2817.67   63.69
   1  -1  -4 2681.87   34.79
  -1  -1   4 2723.53   25.49
   1  -1  -4 2877.25   42.19
   1   1  -4 2683.33   51.44
  -1  -1   4 2655.42   52.97
   1  -1  -4 2752.67   34.94
   1  -1  -4 2734.65   57.13
   1   1  -4 2734.97   34.43
  -1   1   4 2802.96   37.52
  -1  -1   4 2763.27   36.22
  -1   1   4 2736.27   57.50
  -1   1   4 2305.09   89.49
   1   1  -4 2711.48   47.53
  -1   1   4 2738.64   44.88
  -1   1   4 2771.54   34.14
   1   1  -4 2802.38   32.58
   1  -1  -4 2722.52  106.42
   1  -1  -4 2919.28   51.68
  -1   1   4 2548.11   49.14
   1  -1  -4 2687.19   31.98
  -1  -1   4 2658.46   32.52
   1   1  -4 2474.46   95.69
  -1  -1   4 2785.08   47.87
  -1  -1   4 2435.04   81.80
   1   1  -4 2771.11   46.52
   1  -1  -3  185.15    9.82
  -1  -1   3  207.88   25.51
  -1  -1   3  243.60   14.40
  -1   1   3  196.41   15.37
   1   1  -3  202.14   12.75
   1   1  -3  182.73   23.89
   1   1  -3  186.12   23.12
  -1   1   3  212.26   29.73
   1  -1  -3  202.92   24.37
   1  -1  -3  186.41   12.65
  -1   1   3  212.69   13.52
  -1   1   3  213.78   10.22
  -1  -1   3  206.98    5.71
  -1   1   3  210.84   15.87
  -1  -1   3  197.55   12.93
  -1  -1   3  252.53   26.47
   1   1  -3  205.41   11.56
   1  -1  -3  200.23    9.01
   1  -1  -3  175.82   24.04
   1   1  -3  238.92   21.12
   1  -1  -3  244.40   18.45
  -1  -1   3  258.50   19.63
   1  -1  -3  196.58   12.61
  -1  -1   3  191.38   13.72
  -1  -1   3  160.25    8.59
  -1   1   3  154.78   14.37
   1  -1  -3  190.30   15.28
   1  -1  -3  173.74    8.92
   1   1  -3  182.90    8.67
   1   1  -3  176.26   12.71
  -1   1   3  175.32    9.42
  -1  -1   3  181.35   24.37
   1   1  -3  176.11   34.56
   1   1  -3  208.98   12.11
   1  -1  -3  138.62   43.34
  -1   1   3  187.21    8.24
  -1   1   3  150.09   32.24
  -1  -1   3  203.20   12.45
  -1   1   3  197.32   14.00
   1   1  -3  190.71   15.66
   1  -1  -3  213.36   13.72
   1  -1  -3  192.69    8.04
   1   1  -3  193.46    8.00
  -1   1   3  174.03   13.98
  -1   1   2   -9.73   16.55
   1   1  -2    3.77   11.51
  -1  -1   2  -21.31   19.46
  -1   1   2   -4.84    6.13
  -1  -1   2    1.58    5.14
   1   1  -2  -18.00   13.11
  -1  -1   2   -1.47   14.96
   1  -1  -2    3.47    4.99
   1  -1  -2  -14.82   19.20
   1   1  -2    5.04    4.72
  -1   1   2    2.14    5.41
   1   1  -2   24.66    8.15
   1  -1  -2    0.34    2.50
   1   1  -2    6.17    7.47
  -1  -1   2    8.95    7.40
  -1   1   2    4.22    2.65
   1  -1  -2    3.21    5.66
  -1  -1   2    5.52   16.01
  -1   1   2    0.66    5.36
  -1  -1   2    4.19    6.37
  -1   1   2   -2.35    6.63
   1  -1  -2   -9.35    6.02
  -1  -1   2   -2.60    2.55
   1  -1  -2   -2.73    2.97
  -1  -1   2    2.97    4.68
  -1   1   2   -1.61    3.42
   1   1  -2    0.70    2.42
   1   1  -2    7.32    5.02
   1  -1  -2    1.47    5.26
  -1  -1   2   -0.71    9.66
   1   1  -2    1.11    3.45
   1   1  -2    3.21    1.81
   1  -1  -2   -8.29   23.36
  -1   1   2    0.65    1.93
   1  -1  -2    2.32    4.24
  -1   1   2    0.30    6.66
  -1   1   2   -4.67    5.68
  -1   1   2   -3.29   19.21
   1  -1  -2    3.67    2.01
  -1  -1   2    5.50    3.66
   1   1  -2    9.98   14.04
   1  -1  -2   -1.54    6.82
   1   1  -1  925.68   39.51
   1  -1  -1  705.57   45.96
  -1  -1   1 1239.99   16.49
   1  -1  -1 1225.97   19.49
   1   1  -1 1190.65   31.80
  -1   1   1 1258.12   19.72
  -1   1   1  789.54   49.25
  -1  -1   1 1231.06   33.01
   1   1  -1 1225.46   16.80
   1  -1  -1 1174.00   16.17
   1   1  -1 1287.82   32.00
   1   1  -1  989.19   32.16
   1  -1  -1 1161.85   12.96
  -1  -1   1 1143.97   34.85
  -1  -1   1 1268.02   34.34
  -1   1   1 1133.24   12.77
  -1   1   1 1073.83   26.19
   1   1  -1 1071.41   19.12
   1  -1  -1 1091.55   61.01
   1  -1  -1 1330.38   27.96
  -1   1   1 1309.04   19.90
   1  -1  -1 1300.14   19.65
  -1   1   1 1446.65   19.12
   1  -1  -1 1383.39   20.97
  -1   1   1 1329.66   32.70
   1  -1  -1 1362.90   33.80
  -1  -1   1 1410.60   26.59
   1   1  -1 1366.05   14.31
  -1   1   1 1435.16   21.52
   1  -1  -1 1405.08   18.58
   1   1  -1 1455.87   24.93
  -1   1   1 1124.11   30.40
   1   1  -1 1201.06   12.29
  -1  -1   1 1251.88   25.24
   1   1  -1 1307.83   28.84
  -1  -1   1 1380.42   34.28
  -1   1   1 1304.85   15.96
   1   1  -1 1350.14   24.22
  -1  -1   1 1295.01   24.79
   1  -1  -1 1281.09   15.74
   1  -1  -1 1331.12   51.98
  -1   1   1 1250.25   47.53
  -1  -1   0 3073.46   40.79
   1   1   0 3171.85   40.52
   1  -1   0 2994.79   29.13
   1  -1   0 3136.02   54.11
   1  -1   0 3081.45   26.62
   1   1   0 3335.10   45.40
  -1   1   0 3162.70   51.44
   1   1   0 3261.69   61.29
  -1  -1   0 3373.28   62.23
   1  -1   0 2605.69   54.93
   1   1   0 3008.61   44.47
  -1  -1   0 3131.28   19.44
  -1   1   0 2817.76   55.47
  -1  -1   0 3095.13   47.82
   1  -1   0 3112.26   36.48
   1  -1   0 3016.12   25.74
  -1   1   0 3215.48   35.21
   1  -1   0 3331.91   29.33
  -1   1   0 3070.15   25.61
  -1   1   0 3181.18   24.85
   1  -1   0 3197.25   24.22
  -1   1   0 3420.56   30.44
   1  -1   0 3030.22   23.52
  -1   1   0 3486.98   47.23
   1  -1   0 3306.40   48.92
  -1   1  -1 3736.98   32.83
   1  -1   1 3651.88   32.10
   1   1   1 4096.43   37.70
   1   1   1 3953.08   30.33
   1   1   1 3765.51   27.89
  -1   1  -1 3746.77   39.23
   1  -1   1 3823.30   40.46
  -1  -1  -1 3883.29   38.51
   1  -1   1 3793.66   45.77
  -1   1  -1 3768.81   44.69
   1  -1   1 3626.82   40.93
   1   1   1 3472.73   64.68
   1   1   1 3615.07   28.37
   1   1   1 3671.26   24.67
  -1  -1  -1 3715.11   27.51
   1  -1   1 3276.36   39.16
  -1   1  -1 3650.19   42.59
   1  -1   1 3826.05   51.51
  -1  -1  -1 3570.13   23.69
  -1  -1  -1 3838.49   65.46
  -1   1  -1 3455.91   44.28
  -1   1  -1 3589.59   39.10
  -1   1  -1 4030.20   33.33
  -1   1  -1 4160.76   32.39
  -1  -1  -1 3971.56   23.19
   1   1   1 3796.72   26.99
   1  -1   1 4208.82   32.11
   1  -1   1 3863.17   33.90
  -1   1  -1 3813.51   33.52
   1  -1   1 3917.92   33.76
   1   1   1 4153.26   24.47
  -1   1  -1 3918.25   25.35
  -1   1  -1 3736.21   31.39
   1  -1   1 3884.76   31.08
   1   1   1 3684.85   23.48
  -1   1  -1 3884.71   30.55
  -1  -1  -1 3372.98   59.12
   1   1   1 3164.54   60.18
   1   1   1 3825.85   21.14
   1  -1   1 3925.84   26.19
  -1  -1  -1 3916.89   19.91
   1   1   2  515.25   15.36
  -1  -1  -2  484.06   15.91
   1  -1   2  489.06   13.17
  -1   1  -2  498.41   18.27
   1  -1   2  546.71   21.16
  -1  -1  -2  526.25   14.76
  -1   1  -2  536.18   14.07
   1   1   2  496.06   10.37
   1   1   2  528.21   18.39
   1  -1   2  404.16   19.59
  -1   1  -2  455.43   18.20
   1  -1   2  484.56   21.23
   1  -1   2  531.24   18.69
  -1   1  -2  536.81   17.14
  -1   1  -2  475.26   21.72
  -1   1  -2  478.19   19.83
  -1  -1  -2  510.92   12.36
   1   1   2  485.96   12.44
  -1  -1  -2  498.29   10.83
   1   1   2  509.07   12.91
   1  -1   2  452.21   24.27
  -1  -1  -2  522.60   12.27
   1  -1   2  520.09   17.70
   1   1   2  515.41   21.98
  -1   1  -2  488.69   15.62
  -1  -1  -2  553.95   14.50
   1   1   2  515.05   12.08
  -1   1  -2  529.15   12.23
  -1  -1  -2  553.67   11.86
  -1   1  -2  515.61   15.09
   1   1   2  507.52    9.29
   1  -1   2  529.68   13.94
   1   1   2  501.73   14.42
   1  -1   2  510.86   15.58
  -1   1  -2  547.57   13.73
   1  -1   2  518.44   12.29
   1   1   2  368.76   37.67
  -1   1  -2  417.66   19.36
   1   1   2  512.14   10.81
  -1   1  -2  524.84   13.70
   1   1   2  510.79   12.74
   1  -1   2  518.53   13.07
  -1   1  -2  514.71   12.83
   1  -1   2  417.63   24.20
   1  -1   2  506.03   13.86
  -1  -1  -2  364.54   35.15
  -1  -1  -2  527.77   10.29
  -1   1  -3   27.96   25.83
  -1  -1  -3   42.55    9.56
  -1   1  -3   39.30    9.42
  -1   1  -3   49.07   11.09
  -1  -1  -3   56.98    5.53
   1  -1   3   51.11    5.45
   1   1   3   95.14   43.94
   1  -1   3   50.29   11.93
   1  -1   3   25.11    8.46
   1   1   3   50.69    4.29
   1   1   3   44.70    9.85
  -1   1  -3   49.01    6.69
   1   1   3   42.10   10.15
  -1  -1  -3   60.72    8.12
  -1  -1  -3   18.56   39.93
  -1   1  -3   41.05   12.91
   1   1   3   39.67    4.78
  -1  -1  -3   45.91   17.46
   1   1   3   43.61   16.36
   1  -1   3   49.92   10.16
  -1   1  -3   46.87    8.11
   1  -1   3   37.56   17.04
  -1   1  -3   42.38   17.46
   1  -1   3   36.73    6.34
   1   1   3   45.34    6.65
   1  -1   3   36.04   12.35
  -1   1  -3   44.77    5.45
  -1  -1  -3   51.32    5.70
  -1  -1  -3   39.16    4.70
  -1  -1  -3   47.77    5.76
  -1   1  -3   48.31    4.60
   1  -1   3   48.33    4.63
   1  -1   3   43.28    6.28
   1   1   3   50.24    6.44
  -1  -1  -3   43.74    5.99
  -1   1  -3   33.37    5.36
   1   1   3   38.28    5.35
  -1   1  -3   35.91    6.04
   1  -1   3   49.98    6.23
  -1  -1  -3   42.35    4.06
   1   1   3   40.47    6.78
   1   1   3   41.83    5.35
   1  -1   3   53.81   33.67
   1  -1   3   38.65    4.78
  -1   1  -3   47.45    4.93
   1   1   3   41.34    4.15
  -1   1  -3   44.12    5.41
   1  -1   3   42.23    5.37
  -1   1  -4   37.85    5.54
   1  -1   4   44.83   12.04
   1   1   4   32.84    7.96
  -1  -1  -4   50.64    8.64
   1   1   4   35.60    3.66
   1  -1   4   46.80   10.08
   1   1   4   33.54   10.24
  -1  -1  -4   44.87   31.19
  -1   1  -4   38.35    8.95
   1  -1   4   40.94    4.85
  -1  -1  -4   49.29    4.79
  -1   1  -4   16.36   26.23
  -1   1  -4   59.57   11.64
  -1  -1  -4   38.01   10.35
  -1  -1  -4   48.46   16.32
  -1   1  -4   34.21    4.50
   1   1   4   20.15   12.68
   1  -1   4   38.32   10.64
   1  -1   4   28.68    5.51
  -1  -1  -4   39.71    5.53
  -1   1  -4   44.74    6.87
  -1   1  -4   40.92   15.11
   1   1   4   38.16    6.45
   1  -1   4   51.37   14.24
   1  -1   4   47.07    9.60
   1   1   4   34.39    4.89
   1  -1   4   38.99    6.72
   1   1   4   37.47    6.57
  -1   1  -4   42.15    6.20
  -1   1  -4   50.11    4.92
  -1  -1  -4   42.56    6.77
   1  -1   4   37.26    5.74
  -1  -1  -4   40.49    5.22
  -1  -1  -4   30.97    5.84
  -1   1  -4   44.57    7.09
   1   1   4   41.06    5.59
   1   1   4   22.43    7.06
   1   1   4   34.38    5.37
   1   1   4   -7.24   40.89
  -1   1  -4   41.94    5.02
  -1  -1  -4   38.15    4.18
  -1   1  -4   39.67    6.00
   1   1   4   40.77    4.63
   1  -1   4   43.11    5.26
   1  -1   4   37.91    5.98
   1  -1   5  303.07   19.30
   1  -1   5  266.77   12.12
  -1  -1  -5  298.47   10.48
   1  -1   5  302.10   23.97
  -1  -1  -5  280.38   15.74
   1   1   5  270.02   17.78
  -1   1  -5  312.21   18.16
  -1  -1  -5  328.80   22.30
   1   1   5  259.94    9.45
  -1  -1  -5  167.71   41.18
  -1   1  -5  289.36   22.56
   1   1   5  273.98   23.82
  -1   1  -5  303.41   13.52
   1  -1   5  248.63   16.92
   1  -1   5  269.00   13.98
   1   1   5  303.95   15.71
  -1   1  -5  238.91   24.23
  -1  -1  -5  278.88   24.66
  -1   1  -5  307.82   15.95
   1   1   5  249.19   19.92
   1  -1   5  240.77   20.04
   1   1   5  260.05   11.86
  -1   1  -5  284.60   11.57
   1   1   5  354.31   26.56
  -1  -1  -5  265.35   13.11
   1  -1   5  231.36   21.06
  -1  -1  -5  349.68    8.96
   1   1   5  315.78   18.26
  -1   1  -5  331.66   13.81
  -1  -1  -5  325.93   17.21
  -1  -1  -5  323.64   13.10
   1  -1   5  276.62   17.32
   1   1   5  317.20   13.95
  -1  -1  -5  339.02   13.62
  -1   1  -5  296.80   16.56
   1  -1   5  300.80   13.99
  -1   1  -5  373.76   13.37
   1  -1   5  293.79   15.44
  -1   1  -5  320.28   15.09
   1  -1   5  297.37   12.87
  -1  -1  -5  317.19   11.69
  -1   1  -5  297.54   12.35
  -1   1  -5  215.68   35.19
   1   1   5  293.20   15.04
   1   1   5  314.81   12.59
  -1  -1  -5  297.65   14.38
  -1  -1  -6  502.34   14.26
  -1  -1  -6  512.87   29.70
  -1   1  -6  503.25   18.22
   1  -1   6  431.80   15.63
   1   1   6  425.85   12.69
  -1  -1  -6  471.54   21.80
   1  -1   6  468.06   24.95
   1   1   6  460.58   23.35
  -1   1  -6  518.56   30.71
  -1   1  -6  536.91   35.57
   1  -1   6  444.69   18.51
   1  -1   6  488.47   23.97
   1  -1   6  404.43   26.72
   1   1   6  403.87   15.76
   1   1   6  449.30   20.51
   1   1   6  623.56   35.08
  -1  -1  -6  485.60   33.96
  -1   1  -6  471.83   15.20
  -1   1  -6  471.17   21.95
  -1  -1  -6  522.10   17.41
  -1  -1  -6  507.10   22.98
   1   1   6  463.48   23.27
   1   1   6  501.29   18.44
  -1   1  -6  644.44   20.01
   1  -1   6  501.00   19.11
  -1  -1  -6  539.16   12.42
   1  -1   6  480.16   17.02
   1   1   6  450.10   20.08
  -1   1  -6  479.41   16.18
  -1   1  -6  489.32   20.52
  -1  -1  -6  497.92   15.52
   1  -1   6  502.18   20.86
  -1   1  -6  339.23   44.50
  -1  -1  -6  414.55   56.39
   1   1   6  451.32   16.07
  -1  -1  -6  518.42   20.35
  -1   1  -6  465.85   19.52
   1   1   7    1.29    2.11
  -1  -1  -7    0.84   10.53
   1  -1   7   -0.65    2.72
   1   1   7   57.79   13.56
  -1  -1  -7   -9.17   48.20
   1  -1   7  -10.26    9.28
  -1   1  -7    0.14    4.60
  -1  -1  -7    7.73    4.39
  -1   1  -7   49.37   38.61
  -1   1  -7   19.50   12.38
  -1   1  -7   19.70   19.23
   1  -1   7    4.83   16.05
   1  -1   7    4.26    4.25
   1   1   7   15.59    8.79
  -1  -1  -7   11.31   18.39
   1   1   7    4.18    3.10
  -1   1  -7   -0.81    2.42
   1  -1   7   14.31    9.87
   1   1   7   45.10   19.12
  -1   1  -7    6.91    4.90
   1   1   7   11.35    5.60
  -1   1  -7    5.83    3.10
  -1  -1  -7    7.54    2.49
   1  -1   7    0.43    5.12
  -1  -1  -7   13.13    6.11
   1  -1   7    4.12    3.51
  -1  -1  -7   -0.60    7.63
   1  -1   7   14.74   22.85
  -1   1  -7    7.20    8.73
   1   1   7    9.41    3.91
   1  -1   7    3.24    3.11
  -1   1  -7    6.51    4.06
  -1   1  -7    4.94    3.14
   1   1   7    4.92    4.48
  -1  -1  -7    1.38    3.64
  -1   1  -8   82.63   45.23
  -1   1  -8   73.85   16.60
  -1  -1  -8   74.48   17.58
   1  -1   8   74.90    7.16
  -1  -1  -8   70.98    7.71
  -1  -1  -8  113.63   49.91
   1   1   8   81.27   13.69
   1  -1   8   75.70   13.54
  -1   1  -8   91.20    9.72
   1   1   8   81.76    8.41
  -1  -1  -8   82.76   22.90
  -1   1  -8   93.10   24.37
   1  -1   8   68.66    8.69
   1  -1   8   61.32   20.70
   1  -1   8   80.98   13.24
   1   1   8   74.97   10.79
  -1   1  -8   64.94    9.97
  -1  -1  -8   76.97   10.33
  -1  -1  -8   76.95   11.03
   1  -1   8   76.34    9.34
   1   1   8   70.60    8.72
  -1  -1  -8   76.84    5.87
  -1   1  -8   84.96    7.63
  -1   1  -8   70.77    8.89
   1   1   8   69.23    9.03
   1   1   8   73.37    7.88
  -1  -1  -8   66.17    8.73
   1  -1   8   79.87   10.01
   1  -1   8   66.05    7.46
  -1  -1  -9  471.84   16.64
   1  -1   9  418.57   26.22
  -1   1  -9  530.50   20.39
   1   1   9  416.10   25.82
  -1  -1  -9  440.58   31.89
  -1   1  -9  463.65   34.88
   1   1   9  457.65   24.01
  -1  -1  -9  607.20   42.05
  -1   1  -9  497.67   41.81
   1  -1   9  479.16   34.62
   1  -1   9  464.53   26.96
   1   1   9  463.45   19.28
   1   1   9  514.51   30.57
   1  -1   9  444.87   20.50
  -1   1  -9  420.09   23.20
  -1  -1  -9  477.83   14.27
   1   1   9  439.51   19.76
  -1   1  -9  437.65   16.14
   1  -1   9  439.73   20.01
  -1  -1  -9  472.32   24.71
   1   1   9  451.07   18.32
  -1  -1  -9  397.28   67.47
  -1  -1  -9  457.43   21.77
  -1   1  -9  455.09   21.65
   1  -1   9  430.60   17.97
  -1   1  -9  295.18   55.33
   1   1   9  405.50   21.69
  -1  -1 -10  907.08   22.38
   1  -1  10  816.76   35.71
  -1  -1 -10  661.38   29.41
  -1   1 -10 1014.73   28.33
  -1  -1 -10  898.44   47.14
   1   1  10  781.56   35.67
  -1   1 -10  845.35   44.64
   1   1  10  996.12   40.61
   1  -1  10  833.61   35.06
   1  -1  10  848.98   28.96
   1  -1  10  858.47   45.04
  -1   1 -10  979.38   55.18
   1   1  10  856.55   26.94
  -1  -1 -10  991.94   51.57
   1   1  10  871.59   33.41
  -1  -1 -10  777.97   32.73
  -1   1 -10  770.20   32.05
   1   1  10  797.60   26.88
  -1   1 -10  817.85   22.49
   1  -1  10  785.27   26.89
  -1  -1 -10  828.09   18.69
   1   1  10  796.91   24.65
  -1   1 -10  872.71   30.58
   1  -1  10  807.50   25.10
  -1  -1 -10  855.58   30.23
  -1  -1 -10  544.78   68.11
   1   1  10  828.48   31.95
  -1   1 -10  528.79   57.81
   1   1  11  465.67   28.14
   1  -1  11  458.06   28.12
  -1   1 -11  472.97   20.99
  -1  -1 -11  500.02   17.03
  -1   1 -11  586.51   37.38
  -1  -1 -11  553.50   36.71
  -1  -1 -11  597.95   42.09
   1  -1  11  417.13   20.80
   1  -1  11  452.28   27.06
   1   1  11  506.49   31.17
  -1   1 -11  598.13   44.77
   1  -1  11  464.40   34.81
   1   1  11  450.63   20.42
   1   1  11  471.67   26.08
   1   1  11  438.37   21.02
   1  -1  11  440.35   20.79
  -1  -1 -11  445.42   25.14
  -1  -1 -11  421.06   13.25
  -1   1 -11  484.51   25.41
  -1   1 -11  436.31   16.29
  -1   1 -11  302.76   47.44
  -1   1 -11  462.19   22.92
   1  -1  11  404.86   18.43
  -1  -1 -11  410.93   21.80
   1   1  11  415.94   18.46
  -1  -1 -11  304.53   55.83
  -1  -1 -12   98.15   19.07
   1  -1  12  101.66   16.20
   1   1  12  111.55   16.26
  -1   1 -12  104.51   10.96
  -1  -1 -12   58.99   41.54
  -1  -1 -12  115.71    9.22
  -1   1 -12  113.30   37.11
  -1   1 -12  105.22   19.18
   1  -1  12  102.38   15.27
   1  -1  12  101.71   22.33
   1  -1  12   84.18    9.98
   1   1  12   88.37    9.54
  -1  -1 -12  131.58   26.31
   1   1  12  102.45   13.90
  -1   1 -12  149.67   30.06
   1   1  12   85.83   18.96
   1  -1  12  113.35   11.66
  -1  -1 -12   98.44   13.05
  -1   1 -12   90.93    8.06
  -1   1 -12   74.54   11.07
  -1  -1 -12   88.09    6.52
   1   1  12   75.07    9.98
  -1  -1 -12  101.06   11.62
   1   1  12   90.92    9.36
  -1   1 -12  113.56   12.04
   1  -1  12   84.84    9.02
  -1   1 -13   -5.69   11.99
   1   1  13    2.97    9.06
  -1   1 -13   22.46   30.76
   1  -1  13   -8.68    9.57
  -1   1 -13    1.62    5.79
  -1  -1 -13   28.90   41.57
  -1  -1 -13  -13.99   14.53
   1  -1  13   -7.13   19.36
  -1   1 -13  -15.88   21.61
   1  -1  13    5.91    8.55
   1   1  13    3.67    7.97
   1   1  13    5.55    4.50
   1   1  13    0.45   15.17
  -1  -1 -13  -23.21   22.60
   1  -1  13    5.77    6.22
  -1   1 -13    7.58    6.18
   1   1  13    5.20    5.93
  -1  -1 -13   -3.80    5.76
   1  -1  13    2.10    5.06
   1   1  13    9.87    5.32
   1  -1  13   -0.76    3.36
   1   1  14   12.93    9.94
  -1  -1 -14  -27.62   39.86
   1  -1  14   10.58    9.99
  -1   1 -14   11.66   29.81
  -1   1 -14   30.83   21.67
   1   1  14   19.48    9.77
  -1  -1 -14  -26.71   21.40
   1  -1  14   14.52   10.80
   1   1  14   22.87    6.32
   1  -1  14   24.62    6.88
   1  -1  14    4.84    5.57
  -1  -1 -14    7.54    6.51
  -1   1 -14   17.35    7.10
   1   1  14    8.03    5.37
   1   1  14   16.09    5.69
  -1   1 -15   22.87   12.20
   1   1  15   11.64   10.00
  -1  -1 -15  -20.23   33.30
   1  -1  15   27.16   12.32
  -1  -1 -15   -3.10   11.29
   1   1  15    0.48    5.56
  -1   1 -15    7.35    6.95
  -1  -1 -15    5.52    6.32
   1  -1  15    6.74    5.93
  -1   1 -15    5.87   23.27
   1   1  15    6.34    9.00
  -1  -1 -15    0.64   23.88
   1  -1  15   -1.19   10.38
   1   1  15    4.16    4.38
   1  -2 -15   34.96   49.91
   1   2 -15    9.38   13.52
  -1   2  15    7.23    9.21
   1  -2 -15   11.52   13.46
  -1  -2  15  -12.99    9.52
   1  -2 -15   32.72   22.01
  -1   2  15   -4.41    8.64
   1   2 -15   16.49   23.31
  -1  -2  15   13.01   22.55
  -1  -2  15   18.18   12.16
  -1   2  15   -2.07   17.36
   1   2 -15    3.98    5.88
   1  -2 -15   -2.60    6.30
  -1  -2  15    5.06    6.08
  -1   2  15    0.28    5.76
   1   2 -14   -0.42    5.72
  -1   2  14   -1.85    9.81
   1   2 -14  -26.18   43.25
  -1  -2  14    9.58    9.20
   1  -2 -14   59.67   53.25
   1  -2 -14    8.19   11.84
   1   2 -14   16.69   14.72
  -1   2  14   -9.69    8.99
   1  -2 -14  -16.44   20.31
  -1   2  14    3.72    3.39
  -1  -2  14    8.70    9.69
  -1   2  14    6.62   15.06
   1   2 -14    4.61   22.14
  -1  -2  14  -23.32   21.17
  -1  -2  14   -3.76    5.72
  -1   2  14   -2.81    5.35
   1  -2 -14   -0.76    7.03
   1   2 -14   -4.17    6.46
  -1   2  14   -4.34    4.99
   1  -2 -13   -2.51   14.98
   1  -2 -13   41.03   57.94
   1   2 -13    0.97    4.96
  -1   2  13  -19.23   11.02
  -1  -2  13    3.47    9.02
   1   2 -13  -35.06   45.93
  -1   2  13   37.97   19.63
  -1  -2  13    2.36   10.31
   1   2 -13  -10.43   22.15
  -1   2  13    4.85    3.55
   1  -2 -13  -21.65   22.13
  -1  -2  13   35.33   23.73
  -1  -2  13   -4.28    4.29
  -1   2  13    4.94    7.29
   1  -2 -13    1.51    5.60
  -1  -2  13    4.79    5.49
  -1   2  13    3.00    5.54
   1   2 -13    6.76    4.49
   1   2 -13   -2.72    5.53
  -1   2  13    1.66    3.74
   1   2 -13    7.15    5.46
  -1  -2  12  252.31   21.48
   1   2 -12  349.64   18.75
   1  -2 -12  154.35   58.67
  -1   2  12  273.28   22.15
   1  -2 -12  351.18   13.36
   1   2 -12  348.57   33.34
   1  -2 -12  309.59   32.53
   1   2 -12  319.90   37.23
  -1  -2  12  278.59   33.21
  -1   2  12  329.10   30.55
  -1   2  12  299.12   21.11
  -1  -2  12  229.40   20.70
  -1   2  12  293.92   14.72
  -1  -2  12  280.16   16.22
   1  -2 -12  396.93   35.12
   1   2 -12  263.62   20.54
   1   2 -12  297.67   16.25
  -1   2  12  281.89   17.31
  -1  -2  12  275.32   16.56
   1  -2 -12  339.44   25.33
   1   2 -12  309.28   20.27
  -1   2  12  306.79   16.29
   1  -2 -12  286.92   20.20
   1   2 -12  219.78   63.18
  -1  -2  12  265.43   14.92
   1   2 -11   28.46   14.06
   1  -2 -11    3.83    3.27
   1  -2 -11    1.35   14.14
  -1  -2  11    3.87    8.70
   1   2 -11   -5.37    5.30
   1   2 -11   23.32   21.48
  -1   2  11    7.62    7.75
  -1  -2  11   13.97   23.11
  -1  -2  11    2.01    3.42
  -1  -2  11   27.71   11.22
   1  -2 -11  -11.68   20.04
  -1   2  11    1.93    2.89
  -1   2  11   -3.66    5.95
   1   2 -11   -0.70    3.79
  -1  -2  11    5.76    5.09
   1   2 -11   -4.25    5.74
   1  -2 -11   -3.52    6.51
   1  -2 -11    1.17    6.20
  -1   2  11   -2.40    3.96
   1   2 -11    3.65   53.58
   1  -2 -11   -5.67    4.99
   1   2 -11    7.50    5.36
  -1  -2  11    4.94    4.01
  -1  -2  10  428.18   26.62
   1   2 -10  485.35   22.01
   1  -2 -10  552.10   16.86
   1  -2 -10  546.13   41.55
  -1   2  10  432.42   26.69
   1   2 -10  526.13   39.31
  -1   2  10  500.54   24.58
   1  -2 -10  586.73   40.95
  -1  -2  10  441.76   25.34
  -1  -2  10  439.42   26.92
  -1   2  10  481.06   17.03
  -1  -2  10  482.85   19.65
   1   2 -10  615.73   47.53
  -1  -2  10  439.58   38.93
   1   2 -10  409.24   18.27
   1   2 -10  434.20   25.35
  -1  -2  10  425.03   19.60
   1  -2 -10  392.51   17.16
   1  -2 -10  472.91   28.48
  -1   2  10  423.71   20.40
   1  -2 -10  359.21   84.00
   1   2 -10  448.12   23.15
   1  -2 -10  454.17   24.67
  -1   2  10  438.41   18.26
  -1  -2  10  426.01   17.82
   1   2 -10  443.15   77.30
  -1   2   9   64.69   13.56
   1  -2  -9    3.63    3.48
   1  -2  -9    2.17   16.39
   1  -2  -9    6.88    4.99
   1   2  -9   -4.38    4.85
  -1  -2   9    9.99   10.32
   1   2  -9    7.63   14.49
  -1   2   9   -1.60   28.03
  -1   2   9   49.27   10.15
  -1  -2   9    3.61    4.12
   1  -2  -9   -9.55   20.33
   1   2  -9   22.36   24.74
  -1  -2   9   -7.33   10.52
  -1   2   9    0.18    2.83
  -1  -2   9    6.09   23.98
  -1  -2   9    1.46   12.66
   1  -2  -9   22.75   10.55
  -1   2   9   -0.15    5.61
  -1  -2   9    0.09    5.35
   1  -2  -9    2.26    6.41
   1   2  -9   -4.00    3.94
   1   2  -9   -5.98    5.83
  -1   2   9    5.02    5.05
  -1  -2   9   -0.83    3.41
  -1   2   9   -1.23    3.89
   1   2  -9   -0.29    3.15
   1   2  -9   -0.44    4.81
   1  -2  -9   73.29   77.99
   1   2  -9   -5.04   68.45
   1  -2  -9   -4.80    5.96
   1  -2  -8  190.54   27.36
  -1   2   8  186.70   18.11
   1   2  -8  167.30   25.13
   1  -2  -8  223.24   10.37
   1   2  -8  183.92   13.45
  -1  -2   8  206.13   18.42
   1  -2  -8  192.61    8.87
   1   2  -8  146.57   24.24
  -1  -2   8  221.74   16.65
  -1  -2   8  178.83   28.40
  -1   2   8  175.20   13.97
  -1   2   8  203.90   10.50
   1   2  -8  250.10   33.19
  -1   2   8  123.47   31.88
   1  -2  -8  230.96   26.94
  -1  -2   8  197.15   11.57
  -1  -2   8  198.39   19.21
   1  -2  -8  138.57   16.31
   1  -2  -8  164.50   13.35
  -1  -2   8  125.47   10.69
   1   2  -8  146.76   14.81
  -1   2   8  150.43   12.25
   1  -2  -8  163.82   14.76
   1  -2  -8  139.20   78.94
  -1   2   8  142.73   14.29
  -1  -2   8  164.55   10.64
   1   2  -8  174.50   14.14
  -1   2   8  173.55   11.07
   1   2  -8  161.85   10.12
  -1   2   8  127.75   16.59
   1  -2  -7   10.56   16.57
   1   2  -7   30.96   14.12
   1  -2  -7   25.83    5.18
  -1   2   7   26.61   10.82
  -1  -2   7   24.10   10.76
   1   2  -7   10.09   17.80
   1  -2  -7   31.76    4.59
   1   2  -7   26.76    5.71
   1   2  -7    4.68   15.86
  -1  -2   7   26.56   10.57
  -1  -2   7   20.96    4.53
  -1   2   7   13.06   25.83
  -1   2   7   26.20    4.13
  -1   2   7   28.78    7.83
  -1  -2   7   28.26   22.20
   1  -2  -7   29.07   18.31
   1  -2  -7   26.76    7.84
  -1   2   7   17.71    5.72
   1   2  -7   14.26    6.09
   1  -2  -7   23.05    8.25
  -1  -2   7   19.18    5.59
  -1  -2   7   23.35   14.82
  -1   2   7    2.38   10.07
  -1   2   7   27.91    7.27
   1  -2  -7   50.49   59.85
   1   2  -7   23.37    4.55
  -1   2   7   25.32    4.66
   1  -2  -7   20.54    6.16
   1   2  -7   27.48    6.28
  -1  -2   7   18.36    4.17
   1   2  -6   25.03   12.74
   1  -2  -6   36.79    4.35
   1  -2  -6   22.57   14.70
  -1   2   6   48.71   10.65
   1  -2  -6   43.94    4.91
   1   2  -6    8.77   17.98
  -1  -2   6   39.08   10.94
  -1  -2   6   51.74   17.31
   1   2  -6   38.19    6.42
   1   2  -6   13.11   14.15
   1  -2  -6    3.83   14.32
  -1  -2   6    6.61   19.20
  -1   2   6   47.86   28.95
  -1  -2   6   29.44    9.58
  -1   2   6   27.94    9.62
  -1  -2   6   29.52    4.97
  -1   2   6   32.78    7.22
  -1  -2   6   61.78    7.39
   1   2  -6   68.39    7.12
   1  -2  -6   61.13    8.83
  -1   2   6   62.95    7.67
   1  -2  -6   58.99   10.32
   1  -2  -6   55.90    9.66
  -1   2   6   70.91   11.80
   1   2  -6   59.65    9.36
  -1  -2   6   38.62   19.48
   1   2  -6   53.86    8.16
   1  -2  -6   54.14    8.88
  -1   2   6   59.63    6.46
  -1  -2   6   48.92    5.67
   1   2  -6   49.00    5.81
  -1   2   6   56.65    9.09
  -1   2   6   52.17   11.73
   1  -2  -6   56.03    5.78
  -1  -2   6   43.57    8.17
  -1   2   5   33.51    8.79
   1   2  -5   18.89   17.78
  -1  -2   5   14.05   13.53
  -1   2   5   24.53   15.33
   1   2  -5   26.37   11.88
   1  -2  -5   19.35    7.39
   1  -2  -5    8.00   13.98
   1   2  -5   27.49    5.67
  -1  -2   5   27.69    8.37
   1   2  -5   26.83    8.04
  -1   2   5    3.45   25.29
  -1  -2   5   15.16    7.87
   1  -2  -5   22.79    4.70
  -1   2   5   20.60    7.68
  -1   2   5   21.84    5.30
   1  -2  -5   20.50   11.21
  -1  -2   5   20.67    8.73
   1  -2  -5   26.53   14.82
  -1  -2   5   21.31   19.46
   1   2  -5   21.67    6.35
  -1  -2   5   25.10    4.59
   1   2  -5   31.04   13.38
  -1  -2   5   25.26    6.80
   1   2  -5   38.37    5.41
   1   2  -5   38.70    7.97
  -1   2   5   39.68    6.18
   1  -2  -5   29.82    7.42
   1  -2  -5   26.97    5.11
  -1   2   5   29.42    8.52
  -1  -2   5   31.69    5.25
   1  -2  -5   32.68    8.64
  -1  -2   5    7.69   12.71
  -1  -2   5   23.19    5.64
   1  -2  -5   33.44    4.34
   1   2  -5   35.35    6.46
  -1   2   5   32.17    7.39
   1  -2  -5   35.85    7.10
   1   2  -5   34.18    4.53
  -1   2   5    7.25   22.66
  -1   2   5   28.83   10.34
  -1  -2   5   29.40    4.44
   1  -2  -5   24.84    7.95
   1   2  -5   17.91   28.23
  -1   2   5   28.32    4.69
  -1  -2   4 1288.70   32.78
   1   2  -4 1233.72   30.76
   1   2  -4 1169.00   49.41
  -1  -2   4 1161.43   52.57
   1  -2  -4 1204.35   28.18
   1   2  -4 1235.91   28.89
  -1   2   4 1190.10   61.24
   1  -2  -4 1325.01   59.51
  -1   2   4 1270.86   32.07
   1   2  -4 1246.20   48.98
  -1   2   4 1135.41   24.61
  -1   2   4  607.11   50.65
  -1  -2   4 1151.39   47.84
  -1  -2   4 1164.92   35.40
   1  -2  -4 1114.67   45.27
   1   2  -4 1188.28   13.74
   1  -2  -4 1161.92   22.85
  -1   2   4 1093.62   33.76
  -1  -2   4 1170.11   21.77
   1   2  -4 1232.80   30.22
  -1  -2   4 1215.56   43.79
   1   2  -4 1327.71   50.90
   1  -2  -4 1185.56   38.45
   1  -2  -4 1354.69   24.97
   1  -2  -4 1420.99   43.51
   1   2  -4 1386.87   35.08
  -1   2   4 1298.56   30.65
  -1   2   4 1395.86   42.53
   1  -2  -4 1388.66   26.62
  -1  -2   4 1369.28   25.30
   1   2  -4 1353.77   24.63
  -1   2   4 1487.07   27.97
   1  -2  -4 1374.19   28.86
  -1  -2   4 1294.21   36.26
   1   2  -4 1330.09   22.85
  -1   2   4 1317.05   23.74
  -1  -2   4 1154.61   49.86
  -1   2   4 1316.05   36.13
   1  -2  -4 1180.66   77.22
   1   2  -4 1317.67   30.97
  -1  -2   4 1249.08   31.69
   1  -2  -4 1367.38   36.96
   1   2  -4 1362.54   71.05
   1  -2  -4 1300.59   22.22
  -1   2   4 1068.98   68.64
  -1  -2   3   47.68    8.22
   1   2  -3   34.83   22.16
  -1   2   3   38.35    8.28
   1   2  -3   56.38    6.49
   1   2  -3   39.69    7.40
   1  -2  -3   56.16   19.79
  -1  -2   3   40.90   15.26
   1   2  -3   51.00   13.44
   1  -2  -3   52.59    7.64
  -1   2   3   70.90   22.56
   1  -2  -3   53.08   10.30
   1   2  -3   41.37   11.81
   1  -2  -3   46.13    4.63
   1  -2  -3   18.59   31.24
   1   2  -3   54.17   19.51
  -1   2   3   40.60    7.82
  -1   2   3   44.68    5.38
  -1  -2   3   26.49    9.58
   1   2  -3   37.82    2.67
  -1  -2   3   55.76   21.76
  -1  -2   3   82.23   14.08
   1   2  -3   37.72    8.05
   1   2  -3   46.67    5.05
  -1  -2   3   53.07    8.10
   1  -2  -3   60.12   10.50
   1  -2  -3   43.87    7.60
   1  -2  -3   54.17    5.82
  -1   2   3   53.06   10.28
   1  -2  -3   43.05    7.78
  -1   2   3   50.66    5.89
  -1  -2   3   51.68    5.34
   1   2  -3   49.40    8.01
   1  -2  -3   55.90    4.74
   1   2  -3   48.41   21.93
  -1  -2   3   36.58   11.15
  -1   2   3   62.08    8.96
   1   2  -3   45.17    4.28
  -1   2   3   18.49   28.17
  -1   2   3   34.83    9.31
   1   2  -3   47.89    6.06
   1  -2  -3   44.11   35.84
  -1  -2   3   46.52    6.81
  -1   2   3   47.34    4.87
  -1   2   2 2139.17   82.06
  -1  -2   2 2482.91   67.92
   1   2  -2 2520.95   59.12
   1  -2  -2 2293.55   83.04
   1   2  -2 2272.39   63.71
  -1  -2   2 2610.75   33.89
   1  -2  -2 2434.88   32.67
  -1  -2   2 2285.45   70.52
  -1   2   2 2505.30   35.06
   1   2  -2 2461.30   32.92
  -1   2   2 2518.63   38.66
   1  -2  -2 2423.29   23.47
   1   2  -2 2636.82   63.06
   1  -2  -2 2686.88   38.81
   1  -2  -2 2440.31   25.79
   1   2  -2 2368.72   40.05
  -1  -2   2 2921.58   65.81
   1   2  -2 2401.05   59.28
  -1   2   2 2334.42   26.54
  -1  -2   2 2523.29   67.38
   1  -2  -2 2427.17   32.14
   1  -2  -2 2329.22   32.99
   1  -2  -2 2662.09   30.10
   1   2  -2 2544.03   36.38
   1  -2  -2 2742.14   55.75
  -1  -2   2 2626.87   39.34
  -1   2   2 2471.37   34.78
  -1   2   2 2634.98   31.74
  -1   2   2 2776.92   34.40
   1   2  -2 2526.55   25.18
  -1  -2   2 2594.81   25.66
  -1   2   2 2565.55   52.37
  -1  -2   2 2399.61   40.11
   1   2  -2 2470.75   23.60
  -1  -2   2 2752.18   37.77
  -1  -2   2 2969.42   73.55
  -1   2   2 2541.20   27.38
   1  -2  -2 2155.21   89.47
   1   2  -2 2537.90   33.88
   1   2  -2 2398.98   56.56
  -1   2   2 2709.58   50.39
  -1   2   2 2132.04   81.68
   1  -2  -2 2481.97   26.16
   1  -2  -1  108.56   28.09
   1   2  -1  225.90    7.43
   1  -2  -1  201.21    7.58
  -1   2   1  204.07    7.76
  -1   2   1  235.80   10.26
  -1   2   1  178.29   27.74
   1   2  -1  216.33   17.12
  -1  -2   1  205.67   20.82
   1  -2  -1  221.28    9.47
   1   2  -1  139.53   18.75
  -1  -2   1  230.51   18.03
   1   2  -1   95.24   20.18
   1   2  -1  188.96   21.33
  -1  -2   1  141.67   22.68
  -1   2   1  121.41   49.15
   1   2  -1  146.40   14.27
   1  -2  -1   36.86   53.11
  -1  -2   1  151.21   17.55
  -1   2   1  236.28   10.37
  -1   2   1  245.42    8.98
   1  -2  -1  226.34    9.44
  -1  -2   1  251.67   10.03
  -1   2   1  239.53   15.41
   1   2  -1  230.21    8.51
   1  -2  -1  245.31    8.60
   1  -2  -1  228.55    9.67
   1   2  -1  244.04    5.91
   1  -2  -1  225.91   15.61
  -1   2   1  230.25   10.02
  -1  -2   1  237.03    7.87
   1  -2  -1  196.35   26.64
  -1   2   1  229.47    7.75
  -1   2   1  215.01   14.89
   1   2  -1  145.25   21.66
   1   2  -1  232.92    5.38
   1  -2  -1  222.47    7.32
  -1   2   1  122.41   23.64
  -1   2   1  226.73   28.51
   1   2  -1  277.19    9.07
   1   2  -1  225.89    9.33
  -1  -2   1  148.56   25.32
  -1   2   0 1659.16   22.23
   1  -2   0 1597.75   24.95
  -1  -2   0 1614.22   39.93
  -1  -2   0 1616.53   38.54
  -1   2   0 1629.49   46.69
   1   2   0 1682.99   40.28
   1  -2   0 1647.75   50.42
   1  -2   0 1535.17   21.56
  -1   2   0 1619.15   25.00
   1   2   0 1434.40   37.48
   1   2   0 1495.46   47.83
  -1  -2   0 1543.13   51.42
  -1  -2   0 1851.34   56.31
   1  -2   0 1254.21   60.31
  -1  -2   0 1656.79   42.35
  -1   2   0 1429.81   63.47
   1   2   0 1354.78   40.89
   1   2   0 1769.03   55.10
   1  -2   0 1734.16   31.04
   1  -2   0 1708.04   24.25
  -1   2   0 1718.62   25.01
  -1   2   0 1621.12   22.30
   1  -2   0 1656.60   21.89
  -1   2   0 1584.79   28.27
   1  -2   0 1605.84   21.33
  -1   2   0 1673.58   21.56
  -1   2   0 1098.03   45.30
  -1   2   0 1803.09   48.83
  -1   2   0 1725.71   28.50
   1   2   0 1043.81   47.67
  -1   2   0 1641.13   19.65
   1  -2   0 1135.32   45.40
   1  -2   0 1642.87   19.67
   1  -2   0 1583.76   47.77
  -1  -2   0 1074.45   48.64
  -1   2  -1   50.49    6.41
  -1  -2  -1    7.40   22.47
   1  -2   1   49.17    8.27
   1  -2   1   69.70    7.78
  -1  -2  -1   33.24    8.62
   1   2   1    1.90   22.60
   1   2   1   56.09    9.05
  -1   2  -1   45.37    5.35
   1  -2   1   54.52    5.08
  -1   2  -1   45.77    7.83
  -1   2  -1   51.42   10.62
   1   2   1   24.66   23.42
   1  -2   1   42.25    7.21
  -1  -2  -1   12.36   20.08
   1   2   1   31.92   14.28
   1   2   1   58.56    3.94
  -1  -2  -1   53.95    3.77
  -1  -2  -1   62.79   14.43
  -1   2  -1  -11.87   26.84
   1  -2   1   57.88   12.75
   1   2   1   16.40   21.14
  -1   2  -1   37.55    7.63
   1  -2   1   51.84    5.51
  -1   2  -1   58.06    5.46
  -1   2  -1   52.74    4.49
   1   2   1   58.17    3.94
   1  -2   1   57.47    5.30
   1   2   1   54.73    2.72
   1   2   1   59.55    3.67
  -1   2  -1   48.34    4.67
  -1   2  -1   58.74    5.43
   1  -2   1   51.20    4.60
   1   2   1   57.53    3.59
  -1   2  -1   58.98    4.47
  -1   2  -1   53.75    3.83
   1  -2   1   22.48   19.32
   1  -2   1   62.17    4.74
  -1   2  -1   63.18    5.35
  -1  -2  -2  276.30    9.66
   1   2   2  259.79   13.74
  -1   2  -2  285.51   12.58
   1  -2   2  299.44   17.48
  -1  -2  -2  293.81   11.77
   1   2   2  295.12   11.59
  -1   2  -2  279.31   15.70
   1   2   2  301.21   14.21
  -1   2  -2  283.72   17.02
  -1  -2  -2  299.04   15.30
   1  -2   2  265.22   11.21
   1  -2   2  281.81   17.32
  -1   2  -2  295.67   35.44
  -1  -2  -2  405.86   40.86
  -1  -2  -2  259.39    9.05
   1   2   2  302.45   29.39
   1  -2   2  200.38   17.30
   1  -2   2  248.76   18.23
   1   2   2  263.84    9.72
   1  -2   2  238.41   17.63
  -1   2  -2  320.27   21.95
  -1  -2  -2  407.14   31.70
  -1   2  -2  252.47   15.65
   1  -2   2  324.37   41.24
  -1   2  -2  283.60   17.77
   1   2   2  302.86    8.81
   1   2   2  277.25   11.02
  -1   2  -2  301.23   12.03
  -1   2  -2  282.50   11.27
   1  -2   2  286.83   11.54
   1   2   2  310.84    9.14
  -1   2  -2  279.34   11.39
  -1  -2  -2  275.12    8.00
   1  -2   2  289.69   11.75
   1   2   2  285.93    8.60
  -1  -2  -2  293.73    8.17
   1  -2   2  303.08   12.47
   1   2   2  273.80   48.07
  -1   2  -2  262.10   10.38
   1   2   2  276.69    7.55
  -1  -2  -2  338.68   45.14
   1  -2   2  273.08   10.68
   1   2   2  261.83    8.83
  -1  -2  -2  278.49    6.83
  -1   2  -2  255.07   10.16
   1  -2   3  121.31    8.46
   1  -2   3  115.85   13.18
   1  -2   3  100.21   12.76
  -1   2  -3  126.62   12.76
   1   2   3   52.08   45.09
  -1  -2  -3  136.92    9.16
  -1   2  -3  127.71    9.14
   1   2   3  126.82   12.91
  -1  -2  -3  110.89   11.20
  -1  -2  -3  119.18    9.22
   1   2   3  117.56    9.92
   1   2   3  118.70    4.84
  -1  -2  -3   43.07   40.08
   1   2   3  105.29   20.36
   1  -2   3   60.92   23.30
  -1   2  -3  111.34    8.98
   1   2   3   97.60    7.44
  -1   2  -3  127.36   12.15
  -1   2  -3  106.15   19.52
   1  -2   3  124.04   14.34
  -1  -2  -3  126.57    7.66
   1   2   3  117.55   16.99
   1  -2   3  106.83   13.89
   1   2   3  115.31    7.21
   1  -2   3  111.93   11.80
  -1   2  -3   99.87   17.65
   1  -2   3  129.24    9.95
  -1  -2  -3  141.73    6.99
  -1  -2  -3  138.52    6.93
  -1   2  -3  131.85    8.49
   1   2   3  119.18    7.66
  -1   2  -3  125.45    9.27
   1   2   3  128.84    9.69
  -1   2  -3  147.80    8.51
   1   2   3  136.33    7.62
   1  -2   3  133.68    8.37
   1  -2   3  127.17    8.69
  -1  -2  -3  132.44    9.02
   1   2   3  125.28    6.40
   1  -2   3  137.26    8.30
  -1  -2  -3  131.67    5.98
  -1   2  -3  111.52    7.89
  -1   2  -3  123.53    7.51
   1  -2   3  116.23    8.20
   1   2   3  135.90    8.38
  -1   2  -3   98.57   15.68
  -1   2  -4  760.69   31.31
   1  -2   4  706.18   31.96
  -1  -2  -4  740.81   16.72
  -1  -2  -4  698.81   28.22
   1  -2   4  653.84   19.20
  -1   2  -4  720.77   20.94
   1   2   4  672.94   22.98
   1   2   4  683.67   11.09
   1   2   4  696.35   30.78
  -1   2  -4  701.04   25.77
   1  -2   4  704.44   28.09
  -1  -2  -4  714.51   21.09
   1   2   4  664.72   30.05
   1  -2   4  656.09   24.46
  -1   2  -4  718.88   24.78
  -1   2  -4  762.64   30.13
  -1   2  -4  748.95   34.98
   1  -2   4  690.03   28.12
   1   2   4  760.68   37.93
  -1  -2  -4  667.91   18.16
  -1   2  -4  725.34   20.55
  -1  -2  -4  682.21   31.01
   1  -2   4  627.82   36.57
   1  -2   4  644.63   28.22
   1   2   4  663.86   19.52
  -1  -2  -4  698.08   12.23
   1   2   4  703.72   18.50
   1   2   4  644.04   23.56
  -1  -2  -4  657.67   16.18
  -1   2  -4  644.85   22.06
  -1  -2  -4  620.66   15.35
   1  -2   4  608.46   17.60
   1   2   4  648.09   17.98
   1  -2   4  636.46   19.26
   1  -2   4  653.46   23.31
  -1   2  -4  676.26   18.78
  -1  -2  -4  690.23   23.05
  -1   2  -4  659.89   18.83
   1   2   4  660.03   17.20
   1  -2   4  646.39   20.75
   1   2   4  417.84   53.65
  -1  -2  -4  655.09   14.69
  -1   2  -4  653.88   20.16
  -1   2  -4  684.92   18.08
   1   2   4  637.54   15.99
   1   2   4  620.30   19.70
   1  -2   4  663.62   18.36
  -1   2  -4  495.22   31.30
  -1  -2  -4  518.40   56.05
   1  -2   5    8.13    9.51
   1   2   5    6.22    9.85
  -1   2  -5   -5.14    6.89
  -1   2  -5    1.00    9.45
   1   2   5    2.57    1.73
   1   2   5    2.83    6.45
   1  -2   5   -5.33    8.06
  -1  -2  -5    5.00    6.11
  -1   2  -5  -11.63   22.58
  -1  -2  -5   16.28   10.25
  -1  -2  -5   -8.22   37.55
  -1   2  -5   -2.23    4.48
   1  -2   5    2.32    3.10
   1  -2   5   -4.86    8.83
   1   2   5    5.16    2.78
  -1   2  -5  -25.24   17.06
   1  -2   5    8.54    5.11
  -1  -2  -5    1.28    3.67
   1   2   5    1.78    4.58
   1   2   5    0.86   10.69
  -1   2  -5    3.71    5.55
  -1  -2  -5    5.72    3.42
  -1  -2  -5   -3.38   14.26
   1   2   5    7.81   15.58
  -1   2  -5    1.57    3.08
   1  -2   5    2.54    8.42
   1  -2   5   -5.85   18.85
   1  -2   5    5.02    4.88
  -1   2  -5    1.86    2.84
   1   2   5    6.98    4.97
   1   2   5   -1.23    4.46
  -1   2  -5    2.29    4.24
  -1  -2  -5    2.64    4.83
   1  -2   5    0.38    4.36
  -1   2  -5    7.47    4.13
  -1  -2  -5    1.78    3.44
  -1  -2  -5    1.41    4.25
  -1   2  -5    7.34    3.41
   1  -2   5    1.37    3.47
   1   2   5    0.99    3.20
  -1   2  -5    2.83    3.11
  -1  -2  -5    6.07    2.68
   1   2   5    5.66    6.77
   1   2   5  -38.38   43.38
   1  -2   5    4.65    3.37
   1   2   5    1.82    2.67
   1   2   6 2461.83   50.88
   1  -2   6 2434.82   39.46
  -1  -2  -6 2603.58   46.32
  -1   2  -6 2564.77   66.11
  -1  -2  -6 2612.56   27.29
   1   2   6 2329.88   25.09
  -1  -2  -6 2423.26   62.05
   1  -2   6 2569.84   57.35
  -1   2  -6 2604.38   43.69
   1  -2   6 2372.50   69.56
   1  -2   6 2585.19   49.52
  -1  -2  -6 2669.50   66.76
   1   2   6 2386.87   43.88
   1  -2   6 2612.27   57.75
   1   2   6 2743.71   72.33
  -1   2  -6 2502.90   35.25
   1   2   6 2515.96   38.63
  -1   2  -6 2399.42   72.02
  -1   2  -6 3007.01   43.32
  -1  -2  -6 2462.60   50.66
   1   2   6 2474.30   53.47
  -1  -2  -6 2576.12   21.96
  -1  -2  -6 2632.72   22.88
  -1  -2  -6 2666.84   36.66
   1   2   6 2728.78   42.03
   1  -2   6 2565.04   42.42
  -1   2  -6 2597.03   50.02
   1   2   6 2546.69   41.32
   1  -2   6 2588.12   39.90
   1   2   6 2610.13   37.55
  -1  -2  -6 2100.94  104.07
   1  -2   6 2085.10   74.05
   1  -2   6 2417.26   46.17
  -1   2  -6 2625.49   38.36
   1   2   6 2518.92   46.15
  -1   2  -6 1994.27   75.25
  -1   2  -6 2607.49   45.62
  -1   2  -7   11.03    5.53
  -1   2  -7  -12.38   30.88
   1  -2   7   16.20    4.36
  -1   2  -7    4.76   10.21
  -1  -2  -7   24.63   11.33
  -1  -2  -7   46.63   44.22
   1  -2   7    9.41    9.74
   1   2   7    7.01    8.78
  -1   2  -7   -6.41   18.02
   1  -2   7   35.50   22.13
  -1  -2  -7   14.23    4.32
   1   2   7   33.70   19.25
   1   2   7   11.18    4.01
   1  -2   7    3.58    4.06
  -1   2  -7    9.07    2.65
   1  -2   7    3.26    8.98
   1   2   7   13.79    6.65
  -1  -2  -7    7.88   17.24
  -1  -2  -7    8.77    5.27
  -1   2  -7    9.19    5.72
  -1  -2  -7   11.49    2.18
   1   2   7    5.34    4.54
  -1  -2  -7   13.64    4.26
  -1   2  -7   12.87    4.32
   1  -2   7    9.83    5.33
  -1  -2  -7   17.15    7.15
  -1   2  -7    8.73    3.20
   1  -2   7   12.46    4.17
  -1   2  -7   19.75    9.80
   1   2   7   21.11    5.68
   1  -2   7   21.94   24.19
   1   2   7   24.57    9.42
   1  -2   7    9.20    4.89
  -1   2  -7   11.98    4.62
   1   2   7   10.59    4.01
  -1  -2  -7    5.40    3.80
  -1   2  -8  630.47   37.35
   1   2   8  647.02   30.43
   1  -2   8  676.58   32.36
  -1   2  -8  666.58   23.92
  -1  -2  -8  659.02   15.70
  -1  -2  -8  668.77   37.03
   1   2   8  639.99   26.59
   1  -2   8  624.43   30.90
   1  -2   8  588.41   39.97
  -1   2  -8  679.69   43.37
   1  -2   8  590.44   24.40
  -1  -2  -8  725.97   42.73
   1   2   8  625.57   21.02
  -1   2  -8  646.62   27.26
  -1  -2  -8  652.75   14.22
   1   2   8  649.70   22.95
  -1  -2  -8  696.13   29.26
  -1   2  -8  697.55   21.41
   1  -2   8  652.91   23.35
  -1  -2  -8  632.50   20.94
  -1  -2  -8  747.27   14.83
  -1   2  -8  539.75   53.24
  -1  -2  -8  536.37   70.47
  -1   2  -8  661.50   20.31
  -1   2  -8  640.52   24.99
   1   2   8  625.25   25.82
  -1  -2  -8  670.75   24.91
   1  -2   8  600.16   20.70
   1   2   8  657.46   21.08
  -1   2  -9   49.89    8.74
  -1  -2  -9   13.86   54.48
   1  -2   9   33.00   12.35
  -1  -2  -9   43.52   11.83
  -1   2  -9   35.03   14.56
  -1   2  -9   89.53   43.64
   1   2   9   34.02   12.87
  -1  -2  -9   67.53   16.02
  -1  -2  -9   49.36    6.54
   1   2   9   43.35    6.41
   1   2   9   54.62   11.14
  -1  -2  -9   57.72   22.59
   1  -2   9   43.09   12.31
   1  -2   9   17.47   25.87
  -1   2  -9  120.30   30.15
   1  -2   9   37.45    8.40
  -1  -2  -9   70.22    5.54
  -1  -2  -9   51.69    5.86
   1   2   9   45.81    7.58
  -1   2  -9   51.24    6.68
   1  -2   9   34.52    7.69
  -1  -2  -9   51.07    9.43
  -1   2  -9   48.98    9.20
  -1   2  -9   48.20    8.00
   1  -2   9   52.19    6.96
  -1  -2  -9   58.21    8.86
   1   2   9   46.08    6.29
   1   2   9   37.00    7.34
  -1  -2 -10   30.28    6.06
  -1   2 -10  -10.31   34.99
  -1   2 -10   41.97    8.41
  -1  -2 -10   10.44    8.31
  -1  -2 -10   33.02   12.99
  -1   2 -10   47.40   16.69
  -1  -2 -10   30.32   46.97
   1  -2  10   41.70   12.34
   1   2  10   23.09   10.48
  -1   2 -10   66.14   26.06
   1  -2  10   24.38   11.76
   1  -2  10   29.51    6.93
   1   2  10   25.97    5.60
   1  -2  10   40.73   24.49
  -1  -2 -10   37.16   20.08
   1   2  10   35.79    9.85
   1   2  10   35.59    7.92
  -1  -2 -10   34.98    3.82
   1  -2  10   21.17    6.57
  -1  -2 -10   30.95    8.19
  -1   2 -10   30.61    5.36
  -1  -2 -10   21.28    4.97
  -1   2 -10   28.14    8.25
  -1   2 -10   30.72    7.13
   1   2  10   25.62    7.31
  -1  -2 -10   34.72    7.13
   1  -2  10   38.56    6.63
   1   2  10   18.95    4.69
  -1   2 -11   19.07   11.78
   1  -2  11   16.41   10.18
  -1   2 -11   15.03    6.93
  -1   2 -11  -28.30   32.19
  -1  -2 -11    6.43   11.80
  -1  -2 -11   32.66   43.91
   1   2  11   28.60   11.12
   1  -2  11   17.16   10.07
  -1  -2 -11  -25.29   19.52
   1   2  11    4.10   14.59
  -1   2 -11   15.57   23.46
   1  -2  11    8.59    5.61
   1   2  11   11.80    4.80
  -1  -2 -11   16.81    4.94
   1   2  11    9.81    7.55
   1  -2  11    6.92   19.91
  -1  -2 -11   19.08    2.98
  -1  -2 -11   18.27    7.05
  -1   2 -11   14.31    3.96
   1   2  11   14.54    5.42
   1  -2  11   13.56    5.59
  -1  -2 -11   11.88    4.19
  -1   2 -11   16.61    5.80
  -1   2 -11   12.29    5.18
   1   2  11   14.55    4.60
   1  -2  11    8.22    4.42
  -1  -2 -11   24.85    6.83
  -1  -2 -12   41.22   41.98
  -1   2 -12   52.17   32.66
  -1  -2 -12  102.18   19.09
  -1   2 -12   99.71   11.04
  -1   2 -12   66.63   16.94
   1  -2  12   76.66   15.22
   1   2  12   76.72   13.93
  -1  -2 -12   88.16    7.21
   1  -2  12   86.68   10.97
  -1  -2 -12  121.65   26.72
  -1   2 -12   42.16   22.71
   1   2  12  101.31   10.15
   1  -2  12   53.70   22.15
   1  -2  12   79.03   15.04
   1   2  12   96.56   13.39
   1   2  12   81.26   17.80
  -1   2 -12   54.50    9.78
  -1   2 -12   61.14    6.99
   1  -2  12   62.54    9.02
  -1  -2 -12   55.46   10.19
   1   2  12   56.43    8.95
   1  -2  12   57.25    7.92
  -1   2 -12   64.46    9.55
   1   2  12   74.55    8.45
  -1  -2 -13   26.90   40.02
  -1   2 -13   28.89    8.22
  -1   2 -13  -16.19   30.98
  -1  -2 -13   46.14   15.39
   1  -2  13   -5.25   11.06
   1   2  13    4.05   10.13
   1  -2  13   15.21    6.79
   1   2  13   21.69    9.00
   1  -2  13    3.33   10.31
  -1   2 -13   27.17   20.82
  -1  -2 -13   -6.73   20.38
   1  -2  13   49.72   23.71
   1   2  13   12.80   14.22
   1   2  13   17.49    5.64
  -1  -2 -13   17.17    8.22
   1   2  13   14.13    6.26
   1  -2  13   15.91    6.65
  -1   2 -13   27.25    7.85
   1  -2  13   15.65    5.13
  -1   2 -13   22.87    6.34
   1   2  13    7.08    4.28
  -1   2 -14   63.40   10.18
  -1  -2 -14   31.81   38.78
   1   2  14   60.13   13.69
   1  -2  14   53.78   12.80
  -1   2 -14   80.29   27.10
   1   2  14   52.49   11.52
   1  -2  14   48.14   12.41
   1   2  14   49.21    7.70
  -1  -2 -14   23.64   19.30
   1  -2  14   45.15    9.27
   1  -2  14   40.94    8.57
  -1  -2 -14   41.99    9.77
   1   2  14   30.36    7.32
  -1   2 -14   32.47    8.30
   1   2  14   33.48    6.50
   1  -2  15   -1.26   10.34
  -1   2 -15    1.98   11.22
  -1  -2 -15    8.73   13.07
  -1  -2 -15   41.52   38.96
   1   2  15   11.12   10.90
   1   2  15    2.25    4.46
  -1  -2 -15   18.48   20.94
  -1   2 -15  -26.29   27.62
   1  -2  15   -6.18   12.98
   1   2  15   16.34    9.17
   1   2  15    5.63    5.30
  -1  -2 -15    3.72    6.08
  -1   2 -15   11.21    6.64
   1   2  15   -3.65    3.80
   1  -3 -15  183.04   25.78
  -1   3  15  148.38   19.19
   1  -3 -15   16.88   56.37
  -1  -3  15  160.53   18.28
   1   3 -15  188.18   24.81
   1   3 -15  211.77   35.88
  -1  -3  15  186.48   35.16
   1  -3 -15  312.38   35.19
  -1  -3  15  152.53   20.33
  -1   3  15  183.15   18.01
  -1   3  15  203.93   25.88
  -1   3  15  130.08   13.09
   1  -3 -15  161.47   18.56
   1   3 -15  144.65   15.82
  -1  -3  15  131.76   12.51
   1   3 -14  150.86   23.35
   1  -3 -14  142.25   23.63
  -1   3  14  183.86   19.79
   1  -3 -14  115.70   54.59
  -1  -3  14  142.69   18.04
   1   3 -14  185.49   15.04
  -1  -3  14  149.44   30.25
   1   3 -14  140.40   28.24
  -1   3  14  165.42   11.83
   1  -3 -14  192.81   28.83
  -1   3  14  147.99   16.04
  -1  -3  14  113.59   18.09
  -1   3  14  201.25   25.40
   1  -3 -14  142.60   16.77
   1   3 -14  147.06   15.77
  -1   3  14  124.47   13.29
  -1  -3  14  116.14   11.43
  -1   3  14  124.13   11.35
   1   3 -14  138.29   13.91
   1  -3 -13  112.02   65.85
  -1   3  13   93.56   15.34
   1  -3 -13   95.53   19.97
   1   3 -13  108.76   50.22
  -1  -3  13   78.58   13.74
   1   3 -13   93.24   20.59
   1   3 -13   85.34   11.21
  -1  -3  13   84.40   26.26
   1  -3 -13  110.62   23.43
  -1  -3  13   84.27   16.12
   1   3 -13  115.26   29.32
  -1   3  13   82.83    8.33
  -1   3  13   79.21   12.61
  -1   3  13   61.65    9.26
   1  -3 -13   57.98   11.58
   1   3 -13   77.77   10.44
   1   3 -13   79.06   11.86
  -1  -3  13   73.48    9.37
   1   3 -13   68.24    9.55
  -1   3  13   65.72    8.33
   1  -3 -12   77.66   59.01
  -1  -3  12  116.36   16.21
   1   3 -12   40.58   42.79
   1   3 -12  139.90   21.56
   1   3 -12  107.53   11.89
   1  -3 -12   97.70   21.19
  -1   3  12   72.39   13.43
  -1   3  12  110.22   14.08
   1  -3 -12  100.04   23.49
  -1  -3  12   74.03   15.59
  -1   3  12  117.03    9.40
   1   3 -12  132.59   29.34
  -1  -3  12  107.29   11.38
  -1  -3  12   59.77   24.37
   1   3 -12   79.62   12.11
   1  -3 -12   79.12   13.61
  -1   3  12   67.92    9.95
   1   3 -12   68.51    9.00
  -1  -3  12   60.32    8.77
   1   3 -12   91.27   11.04
  -1  -3  12   90.43    9.02
  -1   3  12   76.45    8.61
   1  -3 -11  184.82    8.17
  -1   3  11  171.85   18.53
   1   3 -11  116.81   20.23
   1   3 -11  168.58   14.13
   1  -3 -11  182.71   25.71
   1  -3 -11   98.40   63.90
  -1  -3  11  119.81   15.59
  -1  -3  11  168.03   13.80
   1   3 -11  198.82   29.51
  -1   3  11  141.13   13.99
  -1  -3  11  165.62   30.28
  -1  -3  11  134.78   17.60
   1  -3 -11  184.16   28.21
  -1   3  11  144.98   10.15
   1  -3 -11  191.67   19.33
   1  -3 -11  143.64   10.55
  -1   3  11  157.51   13.61
   1   3 -11  152.61   14.90
   1   3 -11  154.05   11.91
  -1  -3  11  153.25   12.35
  -1   3  11  170.82   12.05
  -1  -3  11  192.43   12.53
   1   3 -11   29.60   50.54
   1   3 -11  164.50   14.84
   1  -3 -11  177.34   15.84
   1  -3 -10   74.18   21.02
   1   3 -10   41.65    8.18
  -1   3  10   42.95   12.14
  -1  -3  10   56.39   12.62
   1  -3 -10   27.98   66.19
   1   3 -10   52.28   15.76
   1  -3 -10   50.59    5.36
  -1   3  10   50.21    6.24
   1   3 -10   29.34   21.57
  -1  -3  10   49.48    7.52
  -1  -3  10   70.86   12.13
   1  -3 -10   32.18   18.25
  -1   3  10   38.88    9.12
  -1  -3  10   52.20   28.18
  -1  -3  10   55.13   13.46
   1   3 -10   78.48   11.75
  -1  -3  10   72.44    8.85
   1   3 -10   90.01    9.27
   1  -3 -10   83.94    9.04
   1  -3 -10   79.70   13.21
  -1   3  10   85.37   10.46
  -1   3  10   66.40    7.84
  -1   3  10   59.85    9.89
   1   3 -10   71.21    7.78
   1   3 -10   58.92    9.35
   1   3 -10   11.06   55.42
  -1  -3  10   68.52    7.54
   1  -3 -10   76.31   11.25
  -1  -3   9    0.63    9.69
   1   3  -9    5.03    5.10
   1  -3  -9   15.28   16.09
  -1   3   9   -8.35   10.52
   1   3  -9   11.73   13.06
   1  -3  -9    0.82    2.87
  -1  -3   9    2.81   11.12
  -1  -3   9   -0.53    4.69
   1   3  -9  -18.29   21.13
   1  -3  -9   27.80   18.49
  -1  -3   9   26.27   28.69
  -1   3   9    0.63    3.17
  -1   3   9    5.32    7.43
  -1  -3   9    7.61   10.15
  -1   3   9    4.04    5.54
  -1  -3   9    0.88    5.24
   1  -3  -9    7.47    6.84
   1   3  -9    4.46    4.03
   1  -3  -9    7.02    7.47
   1   3  -9   -2.13    5.43
   1   3  -9    0.63    3.48
  -1  -3   9    3.67    3.95
   1  -3  -9  -33.14   74.56
  -1   3   9    0.58    4.61
   1  -3  -9   -2.71    4.86
   1   3  -9    2.55    4.66
  -1   3   9    4.00    3.83
  -1   3   9   11.27   11.98
   1  -3  -8  245.74   28.97
   1   3  -8  316.82   28.85
  -1   3   8  328.23   22.12
   1  -3  -8  351.60   10.48
   1   3  -8  302.19   17.57
  -1  -3   8  268.74   20.39
  -1  -3   8  292.79   36.86
   1   3  -8  336.33   33.09
  -1   3   8  304.90   13.55
   1  -3  -8  296.04   28.30
  -1  -3   8  250.20   14.82
  -1  -3   8  251.70   21.83
  -1   3   8  154.09   36.05
  -1   3   8  291.09   16.99
   1  -3  -8  329.73   24.05
  -1   3   8  340.44   17.90
   1   3  -8  286.73   19.12
   1  -3  -8  326.65   14.77
  -1  -3   8  301.00   15.72
   1   3  -8  290.27   15.66
   1  -3  -8  301.78   19.43
  -1   3   8  306.86   14.58
  -1  -3   8  303.67   14.24
  -1   3   8  307.55   20.79
  -1   3   8  277.62   19.84
  -1  -3   8  214.45   28.22
   1   3  -8  307.48   18.17
   1  -3  -8  336.90   89.86
   1   3  -8  307.53   13.81
   1   3  -7   42.59    7.49
   1  -3  -7   37.66    3.88
  -1   3   7   32.78   10.10
   1  -3  -7   61.88   20.09
   1   3  -7   27.12   12.23
   1   3  -7   29.06   21.79
  -1  -3   7   21.88    9.58
  -1  -3   7  -24.13   24.13
   1  -3  -7   23.22   15.88
  -1   3   7   27.70    7.34
  -1   3   7   23.66   32.09
   1   3  -7   52.70   17.19
  -1  -3   7   20.50   10.52
  -1  -3   7   21.22    5.86
   1   3  -7   39.19    8.26
   1   3  -7   46.26    7.10
   1  -3  -7   56.29   11.11
  -1  -3   7   32.98    6.56
  -1   3   7   42.89    7.46
   1  -3  -7   40.39    7.88
   1  -3  -7   46.51    8.95
  -1  -3   7   19.49   12.78
   1   3  -7   29.62    4.89
  -1   3   7   49.51   12.23
   1   3  -7   30.92    6.46
  -1   3   7   33.03    5.40
   1  -3  -7   34.16   70.31
  -1   3   7   32.62    7.40
  -1  -3   7   31.08    5.08
  -1  -3   6  590.01   26.55
  -1  -3   6  538.60   40.80
   1   3  -6  482.16   38.55
  -1   3   6  583.20   26.12
   1   3  -6  568.49   35.50
   1  -3  -6  644.92   13.40
   1  -3  -6  565.95   41.05
   1  -3  -6  545.20   21.64
   1   3  -6  608.81   23.81
  -1  -3   6  595.42   30.37
  -1   3   6  616.35   21.22
   1   3  -6  675.51   41.79
  -1  -3   6  671.21   47.06
  -1   3   6  562.10   27.72
   1  -3  -6  543.01   33.12
   1  -3  -6  732.59   38.54
   1   3  -6  604.96   12.09
  -1   3   6  319.93   44.93
  -1  -3   6  537.65   20.49
   1  -3  -6  554.50   17.66
   1   3  -6  594.68   25.78
   1  -3  -6  621.61   31.63
   1   3  -6  574.73   18.56
   1  -3  -6  560.89   21.51
  -1  -3   6  563.11   19.03
  -1   3   6  584.27   31.01
  -1   3   6  591.16   20.82
   1  -3  -6  576.94   16.42
   1   3  -6  610.02   23.49
   1  -3  -6  598.29   26.08
  -1   3   6  577.07   26.27
   1  -3  -6  406.04   81.95
  -1   3   6  580.80   18.32
  -1  -3   6  458.87   33.83
   1   3  -6  594.75   17.81
  -1   3   6  564.98   23.92
  -1  -3   6  585.71   17.81
  -1  -3   5 1282.65   35.93
   1   3  -5 1216.28   50.00
   1   3  -5 1286.43   32.83
   1  -3  -5 1144.11   29.01
   1  -3  -5 1279.32   60.36
  -1   3   5 1054.35   60.36
  -1  -3   5 1195.96   56.14
  -1   3   5 1259.47   34.93
   1   3  -5 1207.43   33.73
   1   3  -5 1048.53   53.10
   1   3  -5 1219.99   16.96
  -1  -3   5 1258.03   58.80
   1   3  -5 1374.68   55.94
   1   3  -5 1375.30   51.03
  -1  -3   5 1246.55   47.03
  -1   3   5  997.22   35.24
  -1  -3   5 1110.66   30.08
  -1  -3   5 1176.79   40.84
   1  -3  -5 1337.54   42.91
   1  -3  -5 1174.58   24.83
  -1   3   5 1222.44   27.90
   1  -3  -5 1295.32   54.60
   1   3  -5 1332.40   35.36
   1  -3  -5 1181.88   25.06
  -1  -3   5 1154.10   25.48
   1   3  -5 1216.28   34.62
   1  -3  -5 1215.54   29.27
  -1   3   5 1297.24   28.75
   1  -3  -5 1267.47   43.60
  -1   3   5 1190.23   41.54
  -1   3   5 1225.42   32.00
   1   3  -5 1255.30   25.49
   1  -3  -5 1189.89   22.45
   1   3  -5 1085.42   62.43
  -1   3   5  927.15   65.38
   1   3  -5 1233.76   31.68
  -1  -3   5 1228.95   33.05
  -1   3   5 1250.13   25.21
   1  -3  -5 1232.90   36.52
   1   3  -5 1214.83   23.83
  -1  -3   5 1001.93   46.44
  -1   3   5 1260.97   37.79
  -1  -3   4  495.99   34.58
   1   3  -4  500.75   19.73
   1   3  -4  408.49   35.24
  -1   3   4  491.70   43.03
  -1  -3   4  496.29   21.28
   1  -3  -4  520.89   39.41
   1   3  -4  488.17   29.74
   1  -3  -4  458.19   17.51
   1   3  -4  487.70   20.16
  -1   3   4  460.32   19.83
  -1  -3   4  356.17   39.69
   1   3  -4  582.10   34.10
  -1  -3   4  470.45   22.85
  -1   3   4  490.98   16.41
   1  -3  -4  429.19   40.05
  -1   3   4  499.37   22.15
   1  -3  -4  475.52   10.24
   1   3  -4  518.77   11.64
  -1  -3   4  539.19   33.00
   1  -3  -4  538.54   25.29
   1  -3  -4  507.98   15.02
   1   3  -4  503.16   22.10
   1   3  -4  522.08   33.71
  -1  -3   4  483.21   39.64
  -1  -3   4  475.14   26.02
  -1  -3   4  451.08   14.82
  -1   3   4  497.12   19.58
  -1   3   4  457.01   25.72
   1   3  -4  446.29   14.40
   1  -3  -4  454.61   14.61
   1   3  -4  468.23   19.81
   1  -3  -4  418.38   15.62
  -1   3   4  472.75   16.75
  -1  -3   4  454.84   21.08
   1  -3  -4  459.52   26.06
   1  -3  -4  428.51   17.57
  -1   3   4  485.57   23.22
   1   3  -4  418.74   40.07
  -1  -3   4  480.93   19.33
   1  -3  -4  467.95   13.57
  -1  -3   4  441.78   25.27
   1   3  -4  495.20   18.65
  -1   3   4  491.96   15.12
   1   3  -4  475.55   13.92
  -1   3   4  443.37   49.89
   1   3  -3  928.31   49.63
   1   3  -3  954.73   26.12
   1  -3  -3 1014.42   13.83
   1  -3  -3  919.50   22.70
  -1   3   3  877.15   57.08
   1   3  -3  999.17   26.04
  -1   3   3  991.08   26.08
  -1  -3   3 1012.25   45.49
  -1  -3   3  992.09   25.97
   1   3  -3  966.02   37.48
   1  -3  -3  957.22   53.71
   1   3  -3  991.78   43.39
  -1   3   3  887.30   26.26
   1  -3  -3  593.25   58.36
   1  -3  -3  957.47   28.26
   1  -3  -3  955.94   19.14
   1   3  -3  957.79   29.86
   1   3  -3  922.75   20.84
  -1  -3   3  848.77   48.70
  -1   3   3  926.21   20.41
  -1  -3   3 1127.88   44.30
   1   3  -3 1123.94   45.06
   1   3  -3  965.40   19.02
  -1  -3   3  960.05   19.03
  -1   3   3  982.48   36.18
  -1   3   3 1006.44   23.28
  -1  -3   3  989.24   27.46
  -1   3   3  973.95   24.32
   1  -3  -3  994.56   20.48
  -1   3   3 1053.39   23.00
   1  -3  -3  986.86   21.65
   1  -3  -3  961.39   36.77
   1  -3  -3  948.21   23.11
   1   3  -3  995.62   25.64
  -1   3   3 1043.66   32.98
   1  -3  -3  941.84   18.05
  -1  -3   3 1210.79   56.04
   1   3  -3  951.19   23.13
   1   3  -3  993.43   47.23
  -1  -3   3 1027.08   25.65
   1  -3  -3  799.38   66.26
  -1   3   3  849.02   59.40
  -1   3   3 1020.45   19.89
   1   3  -3  957.82   17.68
  -1  -3   3  999.96   27.98
   1  -3  -2    6.29    6.19
  -1  -3   2    9.46    5.82
   1   3  -2   13.32   26.35
   1   3  -2   20.21    6.73
  -1  -3   2    8.93   12.72
  -1   3   2   -7.25   21.72
   1   3  -2    9.75    8.81
   1  -3  -2    7.07    3.86
  -1   3   2   13.48    6.72
   1  -3  -2   -0.11   18.50
   1   3  -2    5.33    3.31
  -1   3   2    7.71    3.47
  -1   3   2   -0.60    4.21
  -1   3   2   11.22    5.56
   1   3  -2   16.26   26.47
   1   3  -2    4.28    9.08
   1   3  -2    3.39   17.01
   1  -3  -2    5.57    7.38
  -1  -3   2    2.20   32.11
  -1  -3   2   -8.37   10.44
  -1   3   2   11.86    7.84
  -1   3   2   19.95    7.75
   1  -3  -2   14.68    6.30
   1  -3  -2   23.01    4.70
  -1  -3   2   13.10    4.21
   1   3  -2   18.42    3.19
   1   3  -2   21.05    4.38
   1  -3  -2   25.51    9.81
  -1   3   2    5.72    7.84
  -1   3   2   22.66    4.89
   1  -3  -2   14.77    5.75
  -1  -3   2   26.90    3.80
   1   3  -2   16.45    6.06
  -1   3   2   14.23    3.43
  -1   3   2   16.25   30.69
   1   3  -2   18.60    3.49
  -1  -3   2   12.05    2.88
   1   3  -2   11.13    2.49
  -1  -3   2    9.68    2.23
  -1  -3   2   18.23    4.45
  -1  -3   2   21.72   32.27
  -1   3   2    4.08    6.51
   1  -3  -2   24.23   34.33
   1  -3  -1 3338.09   37.72
   1   3  -1 3245.19   47.33
  -1   3   1 3273.75   38.93
   1  -3  -1 2393.30   94.83
   1   3  -1 3204.84   56.16
   1  -3  -1 3117.04   30.39
   1   3  -1 3202.28   30.52
  -1   3   1 3275.71   31.80
   1   3  -1 3312.02   78.18
  -1   3   1 2611.45   94.34
  -1  -3   1 3226.54   81.95
  -1  -3   1 3156.23   97.74
  -1  -3   1 3466.46   66.61
   1   3  -1 2571.22   58.71
   1   3  -1 3021.64   83.32
  -1  -3   1 2305.42   79.50
  -1   3   1 3422.25   57.36
  -1   3   1 3513.01   35.12
  -1   3   1 3360.46   39.21
   1  -3  -1 3522.50   39.53
  -1   3   1 3432.24   40.36
  -1  -3   1 3440.39   32.15
   1   3  -1 3311.79   40.37
   1   3  -1 3417.49   23.16
   1   3  -1 3371.49   28.71
   1  -3  -1 3208.18   61.20
   1  -3  -1 3441.09   33.90
   1  -3  -1 3322.77   37.55
  -1   3   1 3238.58   56.29
  -1   3   1 3000.43   88.10
  -1   3   1 2704.53   93.94
   1  -3  -1 3097.00   90.94
   1  -3  -1 2784.78   87.87
   1   3  -1 3339.34   26.96
   1   3  -1 3366.10   22.30
   1   3  -1 3314.40   30.33
   1  -3  -1 3367.10   30.09
  -1  -3   1 2796.21   93.45
   1   3  -1 3189.70   87.03
  -1   3   1 3317.88   30.67
  -1  -3   0  864.81   38.08
  -1   3   0  883.28   20.92
  -1   3   0  786.64   37.98
  -1   3   0  719.58   17.92
   1  -3   0  816.88   17.73
   1   3   0  836.03   40.84
   1  -3   0  831.03   20.12
  -1  -3   0  756.47   41.74
   1  -3   0  777.68   45.82
  -1  -3   0 1022.34   58.65
  -1  -3   0  877.81   65.21
   1   3   0  874.28   54.01
   1  -3   0  757.30  101.42
   1   3   0  782.48   53.81
  -1  -3   0  680.46   46.12
   1   3   0  582.57   51.17
  -1   3   0  698.27   67.20
  -1   3   0  862.27   19.44
   1  -3   0  960.75   26.87
   1  -3   0  904.35   19.15
   1  -3   0  963.41   21.17
  -1   3   0  962.47   21.65
   1  -3   0  880.99   17.24
  -1   3   0  880.35   17.29
  -1   3   0  899.66   23.40
   1   3   0 1016.07   20.32
   1  -3   0  851.59   15.51
  -1   3   0  840.83   15.61
   1  -3   0  857.47   41.47
   1   3   0  618.85   58.24
   1  -3   0  793.71   63.28
  -1  -3   0  805.12   68.15
  -1   3   0 1012.77   44.64
   1   3   0  764.56   39.88
  -1   3   0  840.36   22.32
  -1   3   0  634.37   55.39
  -1   3  -1  936.67   22.55
  -1   3  -1 1042.18   32.99
  -1   3  -1 1017.75   25.26
   1  -3   1  946.05   25.34
   1  -3   1 1010.73   34.71
   1   3   1 1049.90   37.94
   1  -3   1 1025.37   21.11
  -1  -3  -1  974.49   39.62
   1   3   1  977.17   67.23
  -1  -3  -1 1338.82   57.13
   1   3   1 1124.60   52.74
  -1  -3  -1 1111.28   51.01
   1   3   1  894.70   53.79
  -1   3  -1  995.86   24.45
  -1   3  -1  872.56   66.41
  -1   3  -1  980.20   51.13
   1  -3   1  830.11   57.32
   1  -3   1 1002.80   22.46
  -1  -3  -1  988.17   18.24
   1   3   1 1084.07   11.45
  -1   3  -1 1080.39   22.10
   1   3   1 1037.72   18.57
   1  -3   1 1083.58   23.66
   1  -3   1  979.42   22.01
  -1   3  -1  962.82   20.13
   1   3   1 1035.64   15.93
  -1   3  -1 1063.17   23.08
  -1   3  -1 1028.76   20.01
   1  -3   1  963.02   20.01
   1   3   1 1397.09   23.95
  -1   3  -1 1050.26   18.76
   1   3   1  932.66   58.69
  -1  -3  -1  960.33   52.29
  -1   3  -1 1285.38   60.42
   1  -3   1 1052.36   57.90
   1   3   1  965.68   65.85
  -1   3  -1 1003.20   21.33
   1  -3   1  990.50   18.53
  -1   3  -1 1107.75   24.94
   1   3   2  623.36   19.30
   1   3   2  661.75   24.45
   1   3   2  651.30   14.97
  -1   3  -2  649.13   24.63
  -1   3  -2  646.58   19.17
  -1  -3  -2  588.65   25.69
   1  -3   2  700.40   27.59
   1  -3   2  662.07   18.54
   1  -3   2  686.58   25.41
  -1   3  -2  635.95   22.74
  -1  -3  -2  644.08   13.64
  -1   3  -2  700.81   26.15
  -1  -3  -2  706.89   40.24
  -1   3  -2  567.20   48.53
   1  -3   2  617.57   22.98
   1   3   2  700.33   42.42
  -1  -3  -2  659.14   15.00
   1  -3   2  514.56   51.99
  -1   3  -2  585.02   26.84
   1  -3   2  558.55   36.28
   1   3   2  552.11   41.53
  -1   3  -2  708.20   32.97
   1   3   2  629.48   15.71
  -1  -3  -2  403.80   40.59
  -1   3  -2  647.16   18.68
   1   3   2  670.98   12.67
  -1  -3  -2  684.71   13.07
   1  -3   2  647.74   18.59
   1   3   2  641.63   15.11
   1  -3   2  687.58   19.79
   1   3   2  631.59   17.34
   1  -3   2  654.95   18.57
   1   3   2  669.45   12.66
  -1  -3  -2  646.99   11.38
  -1   3  -2  682.39   18.19
  -1   3  -2  659.56   18.09
  -1  -3  -2  661.99   14.28
   1   3   2  625.21   13.54
   1  -3   2  708.02   44.47
  -1  -3  -2  426.45   47.60
  -1  -3  -2  629.46    9.60
  -1   3  -2  680.67   17.15
   1  -3   2  644.66   16.88
  -1   3  -2  640.73   16.78
  -1  -3  -2  653.05   11.45
   1   3   2  407.84   54.07
   1   3   2  660.39   11.44
  -1  -3  -3  173.45    8.75
  -1   3  -3  190.96   11.66
  -1  -3  -3  176.57   13.31
  -1  -3  -3  201.16   12.62
  -1  -3  -3  119.49   38.87
   1   3   3  178.81   49.03
   1   3   3  169.90   15.00
   1   3   3  204.72   10.59
  -1   3  -3  154.56   13.66
   1  -3   3  195.46   16.28
   1  -3   3  181.69   10.80
   1   3   3  195.08   11.08
  -1   3  -3  209.62   15.95
   1  -3   3  143.18   14.61
   1   3   3  193.96    9.83
  -1  -3  -3  206.14   31.18
  -1  -3  -3  161.62    8.81
  -1   3  -3  195.48   15.52
   1   3   3  162.21   17.32
   1  -3   3  159.91   35.75
  -1   3  -3  172.92   27.50
   1   3   3  162.17   28.33
  -1   3  -3  191.75   14.40
  -1   3  -3  167.49   17.40
   1  -3   3  166.80   17.64
  -1  -3  -3  232.15   25.29
   1  -3   3  177.69   14.68
   1  -3   3  201.78   11.21
   1   3   3  204.45    8.90
   1   3   3  180.56   11.65
  -1  -3  -3  203.78    7.95
   1   3   3  177.62    9.49
  -1   3  -3  200.78   11.00
  -1   3  -3  203.07   10.47
  -1   3  -3  193.08   11.49
   1  -3   3  188.59   11.73
   1   3   3  219.94    6.72
  -1  -3  -3  205.96   11.20
   1  -3   3  213.97   11.85
  -1  -3  -3  197.43    8.44
  -1  -3  -3  262.16    7.87
  -1  -3  -3  168.51    8.17
  -1   3  -3  198.23    9.84
   1   3   3  178.06    9.35
  -1   3  -3  192.94   10.45
   1  -3   3  189.14   10.37
  -1  -3  -3  195.25    6.84
   1   3   3  198.93    7.94
   1   3   4  836.14   34.68
  -1   3  -4  890.57   30.12
  -1   3  -4  943.77   35.68
  -1   3  -4  951.08   25.84
  -1  -3  -4  905.14   21.99
   1  -3   4  920.38   33.63
   1   3   4  925.63   25.96
   1  -3   4  853.67   23.81
   1  -3   4  874.77   35.14
  -1  -3  -4 1020.39   31.79
  -1  -3  -4  840.26   20.95
   1  -3   4  859.23   34.90
   1   3   4  900.34   33.63
   1  -3   4  762.74   48.67
  -1   3  -4  891.41   38.99
   1  -3   4  783.96   31.64
  -1   3  -4  891.08   30.08
   1  -3   4  811.21   34.03
  -1   3  -4  943.12   38.77
   1   3   4  863.01   22.12
  -1  -3  -4  838.12   49.16
  -1   3  -4  921.88   26.19
   1   3   4  814.32   45.11
  -1  -3  -4  913.35   20.97
   1   3   4  957.38   20.86
   1  -3   4  959.48   28.23
   1  -3   4  966.72   24.28
  -1   3  -4  952.04   23.34
  -1   3  -4  978.84   26.84
   1  -3   4  905.13   23.46
  -1   3  -4  996.54   24.50
  -1  -3  -4  975.86   19.18
   1   3   4 1016.52   22.06
  -1  -3  -4  950.67   19.15
   1   3   4  943.11   29.05
  -1  -3  -4  952.55   27.21
   1  -3   4  958.91   22.80
  -1  -3  -4  684.68   63.43
  -1   3  -4  880.90   23.59
   1   3   4  643.17   65.78
   1  -3   4  890.12   24.67
   1   3   4  976.45   19.61
   1   3   4  906.49   23.65
  -1   3  -4  932.61   21.75
  -1   3  -4  728.04   24.64
  -1  -3  -4  942.32   16.90
   1  -3   5    9.02    4.01
   1   3   5    5.92   10.27
  -1  -3  -5    0.34    6.10
   1   3   5    3.13    7.14
   1  -3   5   17.95    8.93
  -1  -3  -5    6.98    5.51
  -1   3  -5    3.34    4.48
  -1   3  -5    2.47   17.69
  -1  -3  -5    6.20    8.01
   1  -3   5   -0.12    8.05
  -1  -3  -5   50.03   43.41
  -1   3  -5   13.31   10.33
  -1  -3  -5    0.95   15.01
  -1   3  -5   17.26   13.71
   1  -3   5   10.05    6.97
   1   3   5   33.01   21.01
   1  -3   5   -5.13   24.44
  -1   3  -5   25.88   16.48
   1   3   5   17.37    5.63
   1   3   5    6.07    3.37
   1   3   5   16.20   11.68
   1  -3   5   10.96   10.77
  -1   3  -5    7.00    3.93
   1  -3   5   10.88    7.08
   1   3   5    6.98    4.03
  -1  -3  -5    6.41    4.44
   1   3   5    8.79    5.04
   1  -3   5    8.43    4.89
  -1   3  -5   16.89    5.30
  -1   3  -5   17.63    6.05
  -1  -3  -5   11.00    5.42
  -1   3  -5   14.96    4.45
  -1  -3  -5    7.64    3.70
   1  -3   5   10.08    5.38
   1   3   5   35.42   45.31
   1  -3   5    9.09    4.46
  -1   3  -5    5.05    3.54
   1  -3   5   14.42    4.33
   1  -3   5    7.77   15.69
  -1   3  -5    7.41    3.47
  -1  -3  -5   10.70    2.97
   1   3   5   17.12    7.39
   1   3   5    8.35    3.78
   1   3   5    4.58    2.51
  -1   3  -6   70.21    9.27
  -1  -3  -6  110.91   52.81
  -1  -3  -6   70.05   14.23
  -1  -3  -6   50.29    8.42
   1  -3   6   43.71   10.95
  -1   3  -6   74.12   25.91
  -1  -3  -6   57.95    6.22
   1   3   6   52.95   10.29
  -1   3  -6   28.07   11.62
  -1   3  -6   50.16    6.07
  -1  -3  -6   46.60   17.22
   1  -3   6   46.61   12.87
   1   3   6   37.72    7.20
   1  -3   6   52.61   26.23
  -1   3  -6   83.23   21.49
   1   3   6   22.41   20.10
  -1  -3  -6   52.71    4.27
   1  -3   6   57.60   10.09
   1   3   6   47.70    6.41
  -1  -3  -6   75.85    9.82
  -1  -3  -6   54.26    6.85
   1  -3   6   55.15    7.47
  -1   3  -6   72.61    9.13
  -1   3  -6   68.72    7.56
   1   3   6   72.64    8.02
   1   3   6   66.26    9.71
   1  -3   6   48.18    7.02
   1   3   6   61.99    6.36
  -1   3  -6   53.24    7.33
   1   3   6   67.12    9.41
  -1   3  -6   62.16    6.85
   1  -3   6   55.67    6.47
   1  -3   6   63.91   20.49
   1   3   6   59.09    8.13
  -1  -3  -7  293.11    9.48
  -1   3  -7  334.88   17.49
  -1  -3  -7  345.31   24.45
   1  -3   7  307.32   22.57
   1   3   7  315.03   21.12
  -1   3  -7  390.91   28.94
  -1   3  -7  362.07   32.84
   1  -3   7  308.64   23.43
  -1  -3  -7  301.87    8.70
   1  -3   7  311.17   36.38
  -1   3  -7  307.80   13.04
   1   3   7  301.62   17.26
   1   3   7  304.10   14.51
  -1  -3  -7  350.82   30.43
   1  -3   7  298.05   20.14
  -1  -3  -7  289.44   13.72
   1   3   7  277.49   19.95
   1  -3   7  297.24   16.09
  -1  -3  -7  345.23    7.33
  -1  -3  -7  303.62   19.54
  -1   3  -7  301.13   17.82
  -1   3  -7  316.55   15.36
   1   3   7  327.63   16.21
  -1   3  -7  328.18   14.46
   1  -3   7  216.88   29.36
   1   3   7  332.63   17.43
   1   3   7  267.82   16.53
  -1   3  -7  191.87   31.92
  -1   3  -7  293.17   16.25
  -1  -3  -7  277.59   62.34
   1   3   7  304.53   13.69
   1  -3   7  306.95   14.65
   1   3   8  375.86   23.46
  -1   3  -8  401.10   29.82
   1  -3   8  365.78   24.89
  -1  -3  -8  392.14   10.22
  -1  -3  -8  281.05   64.58
  -1  -3  -8  392.47   29.21
  -1   3  -8  401.98   19.98
   1  -3   8  352.33   38.68
   1  -3   8  317.51   19.93
  -1  -3  -8  374.04   33.71
   1  -3   8  332.92   25.39
  -1   3  -8  398.89   39.28
   1   3   8  407.40   16.98
   1   3   8  420.42   20.46
  -1  -3  -8  309.73   15.05
  -1  -3  -8  338.72   21.56
   1  -3   8  346.09   17.51
   1   3   8  347.24   17.09
  -1  -3  -8  341.58    8.00
  -1  -3  -8  353.21    7.94
  -1   3  -8  330.67   15.95
  -1   3  -8  334.28   19.77
   1   3   8  345.37   19.53
   1   3   8  322.28   19.00
  -1   3  -8  340.63   18.18
   1  -3   8  280.07   33.52
  -1   3  -8  295.07   38.87
   1  -3   8  335.12   15.85
   1   3   8  331.06   15.03
  -1   3  -8  349.79   15.25
  -1   3  -9  410.04   21.04
   1   3   9  376.49   24.74
  -1   3  -9  453.78   32.35
   1  -3   9  423.64   27.29
  -1  -3  -9  424.48   10.98
  -1  -3  -9  475.75   31.78
   1   3   9  424.50   21.64
  -1   3  -9  466.14   41.91
   1  -3   9  323.92   37.11
   1  -3   9  395.59   22.39
   1  -3   9  414.16   28.55
   1   3   9  409.00   17.49
  -1  -3  -9  426.02   35.93
  -1  -3  -9  381.89   22.96
  -1  -3  -9  392.87    8.84
  -1  -3  -9  485.82   10.98
   1  -3   9  377.65   18.59
   1   3   9  391.56   18.64
  -1   3  -9  368.20   16.62
  -1   3  -9  374.05   21.05
   1   3   9  425.98   17.62
  -1  -3  -9  328.59   68.09
   1   3   9  364.76   20.73
  -1   3  -9  378.56   19.79
  -1  -3  -9  408.45   20.29
  -1   3  -9  292.11   41.55
   1  -3   9  385.18   17.25
  -1  -3 -10  326.62    9.99
  -1  -3 -10  328.57   29.04
  -1   3 -10  347.30   29.15
  -1   3 -10  336.40   18.93
   1  -3  10  330.10   24.89
  -1  -3 -10  257.67   58.55
   1   3  10  340.69   24.15
  -1   3 -10  414.93   38.68
   1   3  10  315.75   15.96
  -1  -3 -10  338.74   32.19
   1  -3  10  339.60   22.16
   1  -3  10  283.66   36.87
   1  -3  10  317.68   24.78
   1   3  10  358.02   21.02
   1  -3  10  284.16   16.53
  -1  -3 -10  314.42   21.16
  -1   3 -10  266.54   18.60
   1   3  10  315.49   17.68
  -1   3 -10  311.06   15.44
  -1  -3 -10  307.32    7.40
  -1  -3 -10  319.34    7.89
  -1   3 -10  212.90   35.66
   1  -3  10  302.50   15.80
   1   3  10  310.43   15.57
  -1   3 -10  306.38   18.37
  -1  -3 -10  359.42   19.45
   1   3  10  319.88   19.94
  -1   3 -11  229.75   16.22
  -1   3 -11  287.12   27.83
   1   3  11  203.24   19.65
   1  -3  11  221.16   20.65
  -1  -3 -11  305.63   27.70
   1  -3  11  207.52   21.95
   1   3  11  224.46   13.98
  -1   3 -11  247.55   32.79
   1  -3  11  215.32   17.85
   1   3  11  239.78   17.97
  -1  -3 -11  232.13   27.25
   1  -3  11  237.01   34.32
  -1  -3 -11  213.58    8.77
  -1  -3 -11  200.95    5.38
  -1  -3 -11  194.42    5.48
   1  -3  11  203.87   14.54
  -1  -3 -11  187.45   16.96
  -1   3 -11  222.00   13.08
   1   3  11  166.17   13.43
  -1   3 -11  191.96   16.44
   1  -3  11  195.22   13.05
  -1  -3 -11  272.87   59.70
  -1   3 -11  219.82   15.67
   1   3  11  198.97   12.99
  -1  -3 -11  235.35   16.11
  -1   3 -11  236.05   38.70
  -1   3 -12  122.72   20.67
   1  -3  12  107.80   15.83
  -1   3 -12  144.44   13.35
  -1  -3 -12  136.34   20.33
  -1   3 -12   88.95   30.25
   1   3  12  112.08   15.53
  -1  -3 -12   80.43   51.77
   1  -3  12   85.71   11.57
   1   3  12  149.86   16.22
   1  -3  12   74.91   26.33
  -1  -3 -12  130.30   25.92
   1  -3  12  109.50   17.27
   1   3  12   98.66    9.72
  -1   3 -12  175.94   31.85
  -1   3 -12  117.61    9.94
  -1   3 -12  125.98   13.73
  -1  -3 -12  110.30   13.56
   1   3  12  116.49   12.26
   1  -3  12  116.70   11.71
   1  -3  12  112.89   10.24
   1   3  12  118.85   10.66
  -1   3 -12  112.83   11.80
   1  -3  13   14.57   10.02
  -1  -3 -13    9.80   12.18
  -1   3 -13   23.04    8.15
   1   3  13   29.40   11.13
  -1   3 -13   48.55   26.83
  -1  -3 -13   24.49   40.53
   1   3  13   20.85   14.26
   1  -3  13    2.05   12.39
  -1   3 -13   46.43   24.11
  -1  -3 -13   46.35   21.41
   1   3  13   14.36    4.93
   1  -3  13   20.90    7.15
   1   3  13    9.13    7.88
   1  -3  13   15.31   24.12
   1   3  13    9.03    6.00
  -1  -3 -13   13.57    6.73
  -1   3 -13    3.58    5.47
   1  -3  13    0.69    5.64
  -1   3 -13   15.95    5.74
   1   3  13   17.50    5.17
  -1  -3 -14    3.48   39.34
  -1   3 -14   11.95   12.29
   1  -3  14    6.97    9.19
   1   3  14    2.98    8.69
  -1   3 -14    3.70    7.13
  -1  -3 -14   -1.61   18.17
  -1   3 -14    3.84   22.43
   1   3  14    1.98    4.12
   1  -3  14   -1.23    5.72
   1  -3  14    2.44   11.60
   1   3  14    5.19    7.86
   1  -3  14   14.56    6.30
  -1  -3 -14   16.06    7.42
  -1   3 -14    7.43    5.52
   1   3  14   12.89    7.16
   1   3  14   -2.59    4.26
   1  -3  15   -8.04   11.37
   1   3  15   17.10   11.29
  -1  -3 -15  -17.96   38.32
  -1   3 -15    8.53   10.76
  -1  -3 -15    9.58   10.55
  -1  -3 -15   -6.11   21.57
   1  -3  15   11.64   11.36
   1   3  15    4.21    8.38
   1   3  15    6.39    4.76
  -1   3 -15   22.32   23.71
   1   3  15    4.03    5.78
   1  -3  15   -4.61    5.42
  -1   3 -15    8.61    6.67
  -1  -3 -15   14.49    7.89
   1   3  15    3.91    4.13
  -1  -4  15   22.95   10.90
   1  -4 -15  -16.16   52.82
   1  -4 -15   29.48   15.27
   1   4 -15   25.47   15.04
   1   4 -15   27.45    8.76
  -1   4  15    4.51   10.27
  -1  -4  15   -2.51   27.28
   1  -4 -15   13.74   17.81
  -1   4  15   29.18    6.28
  -1   4  15    5.05    7.11
  -1  -4  15    9.58   11.91
   1   4 -15  -10.69   23.58
  -1   4  15   45.88   19.44
   1  -4 -15   12.59    8.20
  -1   4  15   11.88    6.49
  -1  -4  15    1.21    4.83
   1   4 -15   -1.95    6.41
  -1   4  15   11.15    4.90
   1  -4 -14    1.14   55.12
   1   4 -14   22.98    7.97
  -1   4  14   28.98   12.96
   1   4 -14   42.81   16.43
  -1  -4  14   17.82    9.43
   1  -4 -14   14.63   13.18
  -1   4  14   14.28    4.48
  -1   4  14   26.57    8.95
   1  -4 -14   46.01   20.00
   1   4 -14   39.30   24.08
  -1  -4  14   23.40   11.76
  -1  -4  14   -1.00   26.12
   1   4 -14   17.82    6.50
  -1  -4  14   38.18    8.13
   1  -4 -14   28.09    9.45
  -1   4  14   20.26    7.04
   1   4 -14   25.40    6.93
  -1   4  14   30.49    6.46
   1   4 -13   72.23   37.93
  -1   4  13   55.44   13.35
   1   4 -13   53.31    9.37
   1   4 -13   67.16   18.47
   1  -4 -13   72.73   19.31
   1  -4 -13   99.77   61.80
  -1  -4  13   73.26   13.57
   1   4 -13   37.85   21.65
  -1  -4  13   46.81   13.52
  -1   4  13   64.34    7.40
  -1  -4  13   45.80   27.30
  -1   4  13   56.29   10.52
   1  -4 -13   59.46   19.82
   1   4 -13   62.59   10.52
  -1   4  13   58.02   10.14
   1  -4 -13   57.66   11.54
  -1  -4  13   56.55    8.51
   1   4 -13   79.84   10.91
   1   4 -13   62.81   10.02
  -1   4  13   59.71    8.13
   1   4 -12   43.18   14.48
  -1   4  12   44.44   12.23
  -1  -4  12   46.99   11.82
   1   4 -12   29.27    7.60
   1  -4 -12   45.68   16.71
   1   4 -12  104.44   46.82
   1  -4 -12   75.12   62.03
   1  -4 -12   59.14   18.53
  -1   4  12   38.93    5.87
   1   4 -12   56.41   24.42
  -1  -4  12   46.86   25.29
  -1   4  12   48.68    9.45
  -1  -4  12   32.74   13.04
  -1  -4  12   30.91    8.35
   1   4 -12   46.50    9.87
  -1   4  12   60.23    9.51
  -1  -4  12   35.35    6.96
   1  -4 -12   39.43   10.49
   1   4 -12   41.22    7.41
  -1   4  12   52.93    7.56
   1   4 -12   39.43    7.87
   1  -4 -11  391.58   35.72
  -1  -4  11  378.16   25.43
   1   4 -11  391.74   32.45
   1  -4 -11  212.83   69.16
   1   4 -11  367.64   20.79
  -1   4  11  412.57   26.47
   1  -4 -11  469.29   35.19
  -1   4  11  394.00   21.91
  -1   4  11  423.73   17.24
  -1  -4  11  344.55   27.03
   1   4 -11  428.16   43.16
  -1  -4  11  374.88   21.63
  -1  -4  11  368.69   39.74
   1   4 -11  381.92   23.00
   1   4 -11  355.68   19.31
  -1  -4  11  318.32   17.53
   1  -4 -11  376.88   26.60
  -1   4  11  337.36   19.26
   1  -4 -11  382.33   14.52
  -1  -4  11  348.94   16.60
   1   4 -11  242.60   53.73
  -1   4  11  387.74   17.72
   1   4 -11  385.46   21.43
   1  -4 -11  376.51   22.84
  -1   4  11  355.59   23.15
  -1  -4  10   14.66    9.26
   1   4 -10   35.66   14.13
   1  -4 -10   42.04   17.70
  -1   4  10   33.90   12.58
   1  -4 -10   -1.69   67.48
   1   4 -10   30.18    7.88
   1  -4 -10   24.27    2.61
   1  -4 -10   29.97   17.99
  -1  -4  10   20.94    7.72
  -1  -4  10   19.96   27.06
   1   4 -10   15.22   20.70
  -1  -4  10   32.76   14.04
  -1   4  10   29.88    5.08
  -1   4  10   21.10    7.07
   1   4 -10   29.87    8.29
   1   4 -10   27.40    6.16
   1  -4 -10   17.46    6.25
  -1   4  10   11.80    6.13
   1  -4 -10   22.45    9.02
  -1  -4  10   21.02    6.25
   1   4 -10   29.00    7.24
   1  -4 -10   32.34    7.71
  -1  -4  10   20.46    4.92
  -1   4  10   10.62   11.02
  -1   4  10   12.00    4.49
   1   4 -10   -1.89   48.39
   1  -4  -9  436.09   37.07
   1  -4  -9  452.49    8.48
  -1   4   9  382.89   25.28
  -1  -4   9  402.05   25.72
   1   4  -9  425.23   21.61
   1   4  -9  432.03   32.76
  -1   4   9  424.37   20.68
   1   4  -9  521.91   42.78
  -1  -4   9  386.40   21.73
   1  -4  -9  494.33   35.68
  -1  -4   9  393.15   46.13
  -1   4   9  474.50   17.64
  -1  -4   9  404.10   28.98
   1  -4  -9  403.48    8.43
  -1   4   9  397.87   19.69
   1  -4  -9  392.71   26.83
   1   4  -9  365.57   21.82
  -1  -4   9  379.11   18.12
   1  -4  -9  330.79   14.54
   1   4  -9  357.44   17.94
  -1   4   9  381.62   16.85
  -1  -4   9  353.80   15.84
   1  -4  -9  382.43   22.34
   1  -4  -9  418.70   92.08
  -1   4   9  391.42   24.30
   1   4  -9  394.98   20.62
  -1   4   9  396.79   23.62
   1   4  -9  391.01   16.10
   1   4  -8   36.94   14.02
   1  -4  -8   82.43    3.79
   1  -4  -8   93.90   21.22
   1   4  -8   80.36   10.05
  -1   4   8   73.79   13.84
  -1  -4   8   66.79   12.89
   1   4  -8   95.44   25.34
   1  -4  -8  110.49   21.52
  -1   4   8   86.78   10.43
  -1  -4   8   60.21   33.87
  -1  -4   8   62.96   10.52
   1  -4  -8   71.77    4.26
  -1  -4   8   68.29   16.07
   1   4  -8   79.01   10.93
   1   4  -8   67.12    8.18
   1  -4  -8   61.65    8.39
   1  -4  -8   69.59   13.08
  -1  -4   8   51.37    7.61
  -1   4   8   66.85    9.04
  -1   4   8   68.84   10.18
   1   4  -8   70.60    9.31
   1   4  -8   65.37    6.98
  -1  -4   8   58.12   14.19
  -1   4   8   59.46   12.97
   1  -4  -8   81.63   10.57
  -1  -4   8   72.43    7.51
  -1   4   8   75.01    7.75
   1  -4  -7   95.97    3.67
  -1  -4   7   67.48   11.84
   1  -4  -7  109.70   21.82
  -1   4   7   75.98   13.36
   1   4  -7   86.43    9.76
   1   4  -7  100.39   18.17
  -1  -4   7   86.47   16.34
   1   4  -7   99.69    5.48
  -1  -4   7   66.49   30.93
   1   4  -7  137.22   25.52
   1  -4  -7   88.12   20.34
  -1   4   7   93.40    9.75
  -1  -4   7   86.31   12.32
   1  -4  -7  133.94   25.47
   1  -4  -7   50.16    8.04
   1  -4  -7   62.48   12.06
  -1  -4   7   51.05    7.48
  -1   4   7   61.95    8.39
   1   4  -7   46.85    7.00
   1   4  -7   51.87    8.92
   1   4  -7   65.89    6.73
  -1   4   7   51.56    9.35
  -1   4   7   60.59    6.89
   1  -4  -7   32.93   65.59
   1   4  -7   75.87    9.23
  -1  -4   7   83.77   14.93
  -1  -4   7   69.58    7.17
  -1   4   7   64.48   12.12
   1  -4  -7   74.27   10.05
  -1   4   6   11.21    8.48
   1   4  -6   15.77   10.95
  -1  -4   6    7.92   14.04
   1  -4  -6   15.88    7.37
   1  -4  -6   25.37   14.54
  -1  -4   6   35.02    9.37
   1   4  -6   28.04    6.71
   1   4  -6   13.17   13.22
  -1  -4   6   -3.40   26.56
   1   4  -6   21.81    2.92
   1  -4  -6   27.79   13.66
  -1   4   6   16.47    6.89
  -1  -4   6   37.91   12.97
  -1  -4   6   19.85    9.10
  -1   4   6   23.90    5.97
   1   4  -6   12.64    4.45
   1   4  -6   10.04    4.91
   1  -4  -6    7.52    5.79
   1  -4  -6   13.76    8.51
  -1   4   6   16.75    5.46
   1   4  -6   14.13    4.55
  -1  -4   6   12.74    4.82
  -1   4   6   19.13    8.20
  -1   4   6   13.84    3.80
  -1   4   6   14.28    6.30
  -1   4   6    0.03    8.65
  -1  -4   6   10.33    8.86
   1   4  -6   15.56    5.28
   1   4  -6   14.87    3.58
   1  -4  -5  100.99   10.01
   1  -4  -5  125.46   23.12
   1   4  -5   82.55    9.72
   1   4  -5  115.47   29.22
  -1   4   5   90.14   11.71
   1   4  -5   96.59   15.34
  -1  -4   5  108.23   19.41
  -1  -4   5   88.52   11.52
  -1   4   5   63.80   10.98
  -1  -4   5   78.94   31.10
  -1  -4   5   76.10   14.81
  -1   4   5   85.91    8.19
   1   4  -5   81.33   22.42
   1  -4  -5   99.00   31.48
   1   4  -5  101.55   19.91
   1  -4  -5   58.18   14.72
   1   4  -5   73.67    5.25
   1  -4  -5  115.08   10.87
  -1   4   5  141.82   10.46
   1  -4  -5  121.70    8.95
  -1   4   5  134.04   15.61
   1   4  -5  112.60    9.88
   1   4  -5  120.46    8.65
   1   4  -5  124.19   11.32
  -1  -4   5  115.42    8.76
   1  -4  -5  146.96   16.36
  -1   4   5   95.26   11.41
  -1   4   5   92.73   11.41
  -1   4   5  108.82    8.11
   1   4  -5   87.13    6.77
   1  -4  -5   53.64   64.72
   1   4  -5  113.65   27.70
   1  -4  -5   95.77    6.88
   1   4  -5  111.26    9.60
  -1  -4   5  100.31   12.66
  -1  -4   4  172.29   21.18
   1   4  -4  171.33   12.43
  -1   4   4  166.14   13.78
   1  -4  -4  192.16   25.32
   1   4  -4  166.08   29.61
   1  -4  -4  188.40   11.73
  -1  -4   4  179.84   14.57
   1   4  -4  196.24   13.62
  -1   4   4  168.84   27.21
   1  -4  -4  189.34    5.59
   1   4  -4  179.84   18.13
   1   4  -4  162.90    9.73
   1  -4  -4  160.65   16.00
   1   4  -4  159.17   14.79
   1  -4  -4  163.92    9.22
  -1  -4   4  181.55   19.70
  -1  -4   4  126.37   42.65
  -1  -4   4  121.75   22.46
   1   4  -4  198.95   26.07
  -1  -4   4  136.14   32.48
   1  -4  -4  148.55   36.36
   1   4  -4  179.19   21.64
  -1   4   4  156.99   12.59
  -1   4   4  171.07   10.26
  -1   4   4  177.98   12.00
  -1  -4   4  202.33   13.79
  -1  -4   4  202.07   10.43
   1  -4  -4  197.89   10.71
  -1   4   4  198.61   13.62
   1   4  -4  194.85   10.03
   1   4  -4  194.82   12.42
   1  -4  -4  207.11   10.43
   1  -4  -4  217.06   18.99
   1   4  -4  188.87   12.52
  -1   4   4  209.97   11.76
  -1   4   4  187.86   17.61
   1  -4  -4  204.23   12.19
  -1   4   4  192.31   15.15
  -1  -4   4  198.16   12.24
  -1   4   4  198.25   10.10
   1  -4  -4  169.47   59.81
   1   4  -4  192.15    9.12
  -1   4   4  122.80   31.71
  -1  -4   4  194.35   12.45
   1   4  -4  194.43   11.46
  -1  -4   4  208.23   35.57
   1   4  -4  124.29   22.49
   1  -4  -4  177.80    8.65
  -1  -4   3 1277.95   29.98
   1   4  -3 1260.49   39.78
   1   4  -3 1215.69   30.46
   1   4  -3 1242.25   29.57
  -1   4   3 1089.12   65.11
   1  -4  -3 1159.98   59.70
   1  -4  -3 1307.15   16.68
  -1   4   3 1293.35   29.78
   1   4  -3 1015.62   55.84
   1  -4  -3 1259.72   26.11
  -1  -4   3 1175.80   47.04
  -1  -4   3 1138.93   64.71
   1   4  -3 1238.74   48.80
   1  -4  -3 1248.55   29.04
   1  -4  -3 1238.73   23.44
  -1   4   3 1123.93   28.14
   1   4  -3 1276.51   55.82
  -1   4   3 1302.12   18.27
  -1  -4   3 1400.42   51.53
  -1   4   3 1260.04   24.85
   1  -4  -3  692.41   77.53
   1   4  -3 1143.54   37.50
   1   4  -3 1145.73   38.97
  -1   4   3 1304.09   42.88
   1  -4  -3 1302.16   25.66
  -1   4   3 1231.82   29.53
  -1   4   3 1400.50   27.26
   1   4  -3 1262.38   27.32
   1   4  -3 1272.38   22.09
   1  -4  -3 1257.85   26.79
   1   4  -3 1291.09   30.11
  -1  -4   3 1331.77   22.84
  -1  -4   3 1259.50   30.17
   1  -4  -3 1313.74   23.70
   1  -4  -3 1310.85   44.67
  -1   4   3 1315.27   28.11
  -1   4   3 1318.24   38.90
   1   4  -3 1320.06   25.92
  -1  -4   3 1286.28   21.25
  -1  -4   3 1268.56   21.06
   1   4  -3 1390.06   46.71
  -1   4   3 1242.74   72.01
   1  -4  -3 1237.53   21.16
  -1  -4   3 1266.02   27.20
   1   4  -3 1270.64   21.20
   1  -4  -3  784.51   80.80
  -1   4   3 1323.32   23.66
  -1  -4   3 1278.30   64.32
   1   4  -2 1344.26   30.12
   1   4  -2 1389.01   35.42
   1  -4  -2 1407.22   26.17
   1   4  -2 1349.21   36.83
   1   4  -2 1179.89   60.57
  -1  -4   2 1485.52   28.53
  -1   4   2 1135.46   67.12
  -1   4   2 1407.70   21.08
  -1   4   2 1465.20   29.27
   1  -4  -2 1350.55   67.06
   1   4  -2 1369.62   27.03
   1  -4  -2 1421.50   20.19
  -1   4   2 1427.96   25.14
  -1  -4   2 1566.11   53.36
   1   4  -2 1202.02   46.33
   1  -4  -2 1416.87   35.95
   1  -4  -2 1377.79   23.13
   1   4  -2 1287.66   60.27
  -1  -4   2 1137.82   64.90
  -1   4   2 1250.59   21.84
   1   4  -2 1470.77   31.16
  -1   4   2 1448.11   28.89
   1  -4  -2 1477.92   28.03
   1   4  -2 1383.45   24.32
   1   4  -2 1423.16   20.17
  -1  -4   2 1455.39   27.16
  -1   4   2 1536.36   26.96
  -1   4   2 1373.92   42.32
   1  -4  -2 1444.08   26.89
   1  -4  -2 1476.59   23.82
  -1   4   2 1439.86   29.62
   1  -4  -2 1323.66   44.48
  -1  -4   2 1383.34   19.09
  -1   4   2 1412.56   23.39
   1   4  -2 1331.76   22.40
  -1  -4   2 1501.67   25.05
  -1  -4   2 1265.84   66.37
  -1   4   2 1118.98   65.27
   1  -4  -2 1400.15   21.01
   1   4  -2 1301.50   26.11
  -1   4   2 1348.11   40.49
   1   4  -2 1465.19   19.89
   1   4  -2 1478.78   64.65
  -1   4   2 1044.74   68.27
  -1   4   1 1472.55   24.50
   1  -4  -1 1112.53   68.39
   1   4  -1 1549.67   27.99
  -1   4   1 1576.76   28.80
   1   4  -1 1560.30   62.14
   1   4  -1 1523.23   25.49
  -1   4   1 1409.90   69.97
   1   4  -1 1545.76   29.45
   1  -4  -1 1559.64   27.01
   1  -4  -1 1562.99   23.77
  -1  -4   1 1582.86   42.38
   1   4  -1 2592.71  102.35
  -1   4   1 1613.39   30.09
   1   4  -1 1381.03   66.87
  -1  -4   1 1300.65   73.40
   1   4  -1 1306.71   44.42
  -1  -4   1 1102.61   69.60
   1  -4  -1 1547.60   27.93
  -1   4   1 1563.92   29.88
   1   4  -1 1606.89   30.60
   1  -4  -1 1553.42   24.06
  -1  -4   1 1589.88   21.03
   1  -4  -1 1523.91   43.98
   1   4  -1 1558.03   19.73
   1   4  -1 1501.22   17.07
  -1   4   1 1575.31   39.14
  -1   4   1 1588.30   25.18
   1  -4  -1 1502.97   28.26
  -1   4   1 1568.09   29.81
  -1   4   1 1124.73   64.08
   1  -4  -1 1146.53   68.06
   1   4  -1 1284.96   44.36
   1   4  -1 1576.15   17.59
   1   4  -1 1529.36   17.99
  -1   4   1 1564.50   40.16
   1   4  -1 1253.48   66.95
  -1  -4   1 1036.23   69.50
   1  -4  -1 1630.71   22.01
  -1   4   1 1066.70   69.94
   1  -4  -1  928.34   63.97
  -1   4   1 1570.69   22.87
   1  -4   0  221.07   31.64
   1  -4   0  303.13   11.88
  -1   4   0  305.21   12.79
  -1   4   0  288.92   27.27
  -1   4   0  309.55   14.31
   1  -4   0  334.46   14.02
   1   4   0  300.59   11.84
   1   4   0  308.01   33.43
  -1  -4   0  321.86   46.87
  -1   4   0  172.96   49.63
   1   4   0  320.83   42.07
   1   4   0  293.78   49.82
  -1  -4   0  230.70   45.54
  -1  -4   0  261.85   55.25
  -1   4   0  411.71   29.64
   1  -4   0  345.84   13.49
   1  -4   0  361.40   18.84
   1  -4   0  324.96   11.18
   1   4   0  382.46   14.91
  -1   4   0  312.61   13.34
  -1   4   0  320.90   11.58
  -1  -4   0  308.79   13.05
  -1   4   0  346.14   15.02
   1  -4   0  353.72   14.41
  -1   4   0  317.64   15.18
  -1  -4   0  294.97   28.88
   1  -4   0  130.87   44.23
  -1   4   0  256.13   30.80
   1  -4   0  336.86   10.45
   1   4   0  237.08   32.92
  -1   4   0  301.81   10.16
   1   4   0  196.23   51.38
  -1   4   0  319.26   15.03
  -1  -4   0  285.24   53.97
   1  -4   0  236.78   43.80
  -1   4   0  231.20   49.42
   1  -4   0  314.96   29.89
  -1   4  -1  474.22   25.30
  -1  -4  -1  403.87   29.98
   1  -4   1  551.36   31.21
  -1   4  -1  495.14   17.14
  -1   4  -1  459.22   17.96
   1  -4   1  475.20   16.04
   1   4   1  451.02   33.49
   1  -4   1  459.18   17.98
  -1   4  -1  479.69   17.58
   1  -4   1  534.92   18.08
  -1  -4  -1  440.94   45.01
  -1   4  -1  441.01   47.59
  -1   4  -1  359.14   51.20
   1   4   1  347.00   50.56
  -1  -4  -1  549.82   41.20
   1   4   1  327.34   42.93
   1   4   1  540.53   42.28
   1   4   1  487.02    9.11
   1  -4   1  466.95   16.97
  -1   4  -1  478.99   15.82
  -1  -4  -1  460.01   14.59
   1  -4   1  472.60   14.75
   1   4   1  482.47   15.01
  -1   4  -1  448.51   13.97
   1  -4   1  440.65   17.29
   1   4   1  467.24   13.96
  -1   4  -1  465.95   17.20
   1   4   1  511.67   15.10
  -1   4  -1  479.73   15.97
  -1   4  -1  543.38   26.72
   1   4   1  382.42   46.29
   1   4   1  469.08    7.32
   1   4   1  319.02   50.97
   1   4   1  479.58    8.95
   1  -4   1  493.90   13.76
  -1   4  -1  466.19   13.63
   1  -4   1  307.86   30.82
  -1   4  -1  488.64   16.26
  -1  -4  -1  427.29   52.74
  -1  -4  -1  356.18   37.24
   1  -4   1  426.13   22.87
   1  -4   1  305.77   45.57
  -1   4  -1  452.53   44.56
   1  -4   2   21.25    5.05
   1  -4   2   33.18   10.60
   1  -4   2   29.03    8.09
  -1   4  -2   24.07    5.64
   1   4   2   24.66    4.86
  -1   4  -2   19.63    7.83
  -1   4  -2   25.15    8.81
   1   4   2    4.25   13.42
   1   4   2   34.74   43.42
  -1  -4  -2    7.32   34.32
   1   4   2   26.46    5.75
  -1  -4  -2   15.45   15.40
   1   4   2  -20.00   26.33
  -1  -4  -2   -6.88   24.67
   1  -4   2    3.69   37.93
   1  -4   2    5.22   20.36
  -1   4  -2   12.20    9.57
   1   4   2   12.81   30.53
   1   4   2   29.35    4.58
   1  -4   2   23.32    6.70
  -1  -4  -2   48.18   24.66
  -1   4  -2   18.29   36.87
  -1   4  -2   15.99   13.67
  -1   4  -2   28.66    5.03
   1  -4   2   32.35    5.42
  -1  -4  -2   28.24    4.05
  -1   4  -2   21.24    5.10
   1   4   2   23.65    3.62
   1   4   2   31.64    5.34
   1  -4   2   30.18    5.52
   1  -4   2   20.40    5.26
   1   4   2   21.63    3.19
   1   4   2   21.93    4.97
  -1   4  -2   19.59    5.08
  -1  -4  -2   21.96    2.85
  -1  -4  -2   23.30    3.97
  -1   4  -2   28.72    4.37
  -1  -4  -2   25.05    2.34
  -1   4  -2   26.62    4.63
   1  -4   2   28.22    4.12
   1  -4   2   -1.50   28.01
   1   4   2   13.44   35.71
   1   4   2   26.08    3.60
   1   4   2   24.90    2.81
  -1  -4  -2   23.59    2.03
  -1  -4  -3  191.67   11.18
   1   4   3  171.50   10.34
   1  -4   3  138.24   14.09
  -1  -4  -3  167.08   17.05
  -1   4  -3  152.66   13.77
   1  -4   3  167.37   15.71
  -1  -4  -3  167.43    7.93
   1   4   3  184.66   13.91
   1   4   3  139.70   13.67
   1   4   3  164.80   47.85
  -1   4  -3  140.76   14.16
   1  -4   3  162.69   10.93
  -1   4  -3  169.82   11.74
   1  -4   3  228.06   43.90
   1   4   3  192.93   10.27
  -1  -4  -3  176.59    9.08
   1   4   3  177.50   18.70
   1  -4   3  151.99   13.14
  -1  -4  -3  205.58   30.32
   1  -4   3  150.71   23.82
  -1   4  -3  144.98   15.65
  -1   4  -3  176.09   18.10
  -1   4  -3  205.47   33.80
  -1  -4  -3  228.34   32.45
   1   4   3  158.27   31.54
  -1   4  -3  182.87   17.67
  -1  -4  -3  157.29    9.90
   1   4   3  170.08    9.72
  -1   4  -3  128.94   10.15
   1   4   3  147.74   11.09
  -1  -4  -3  159.19    8.73
   1  -4   3  165.78   11.44
  -1   4  -3  144.08    9.80
   1  -4   3  149.34   10.64
  -1  -4  -3  156.62    7.05
   1   4   3  176.21    8.41
   1   4   3  137.98    7.13
  -1   4  -3  157.49    9.66
   1  -4   3  146.38    9.92
  -1  -4  -3  198.06    8.92
   1  -4   3  182.54   34.53
  -1  -4  -3  162.21   41.70
   1  -4   3  170.77    9.91
  -1   4  -3  133.76    8.77
   1   4   3  154.97    8.87
   1   4   3  177.68    7.46
  -1  -4  -3  163.55    6.09
  -1  -4  -3  170.27    7.63
  -1   4  -3  166.23    9.54
  -1   4  -4  100.46   13.31
  -1   4  -4  147.16   11.45
  -1  -4  -4  132.44   12.00
   1   4   4  127.87    8.44
   1   4   4  134.10   11.46
  -1  -4  -4   57.16   38.82
  -1  -4  -4  118.89    8.15
   1  -4   4  111.75    9.39
   1  -4   4  108.32   13.53
   1  -4   4  135.77   15.47
   1   4   4   88.17   14.14
  -1  -4  -4   93.63   12.03
  -1   4  -4  111.63   17.18
  -1  -4  -4  157.24   27.09
   1   4   4  123.48    9.12
  -1   4  -4  141.18   27.50
   1   4   4   99.87   16.08
   1  -4   4  126.23   14.18
   1  -4   4   83.11   33.80
  -1   4  -4  116.71   13.97
  -1  -4  -4   93.74   28.42
   1  -4   4  119.63   18.44
  -1   4  -4  111.19   11.69
  -1  -4  -4  115.87    7.89
   1   4   4   96.27   26.28
   1  -4   4  125.19    9.53
  -1   4  -4  136.96   10.27
  -1  -4  -4  129.56    7.28
   1  -4   4  143.06   11.37
  -1   4  -4  131.93   10.38
   1  -4   4  130.69   10.21
  -1   4  -4  133.79    9.37
   1   4   4  147.71    8.77
  -1  -4  -4  131.67   10.53
   1   4   4  126.15    9.60
  -1  -4  -4  135.55    8.19
   1   4   4  124.82    6.60
  -1  -4  -4  155.07    6.34
   1   4   4  123.39   11.44
   1  -4   4  130.87    9.79
   1   4   4  130.09    7.34
   1   4   4  123.77    9.26
  -1  -4  -4  120.62    6.15
   1   4   4   30.77   44.57
  -1  -4  -4  125.25    7.98
  -1   4  -4  128.23    8.72
  -1   4  -4  122.40    9.12
   1  -4   4   95.88   12.41
  -1  -4  -5  795.57   31.64
   1  -4   5  844.30   33.52
   1  -4   5  753.36   36.37
  -1   4  -5  823.26   36.06
  -1  -4  -5  748.37   20.90
   1   4   5  838.73   27.77
  -1  -4  -5  689.15   20.24
  -1   4  -5  788.37   26.04
   1   4   5  741.49   36.94
   1  -4   5  726.70   36.44
  -1   4  -5  852.91   26.34
  -1   4  -5  774.74   39.72
  -1  -4  -5  874.23   54.88
   1   4   5  769.91   22.72
  -1   4  -5  855.15   41.83
   1  -4   5  680.97   34.44
   1  -4   5  629.47   51.01
   1   4   5  689.79   50.59
   1  -4   5  665.92   30.98
   1   4   5  765.78   33.73
   1   4   5  785.33   29.24
   1  -4   5  840.49   24.35
   1   4   5  818.71   22.03
  -1  -4  -5  833.27   27.96
  -1   4  -5  833.51   22.93
  -1   4  -5  825.88   24.48
  -1  -4  -5  853.94   12.62
  -1   4  -5  796.35   25.94
  -1  -4  -5  822.66   19.49
   1   4   5  841.40   21.87
   1  -4   5  793.95   23.87
  -1   4  -5  590.31   20.81
  -1  -4  -5  491.94   62.71
   1   4   5  837.17   19.89
  -1  -4  -5  766.23   21.93
  -1   4  -5  826.16   21.93
   1   4   5  781.59   24.46
   1  -4   5  753.15   24.44
   1  -4   5  672.90   32.70
   1  -4   5  809.54   22.48
  -1   4  -5  787.40   23.88
  -1   4  -6  113.36   16.99
  -1   4  -6  100.13   10.41
  -1   4  -6   84.82   17.38
   1   4   6  112.59   12.78
  -1  -4  -6  132.25   15.31
   1  -4   6  103.59   14.70
  -1  -4  -6   93.88   50.69
  -1  -4  -6  112.15   10.26
   1   4   6  123.00    9.41
  -1   4  -6  121.04    9.29
  -1   4  -6  130.65   20.90
   1  -4   6  108.28   17.06
   1   4   6  109.85   10.17
   1  -4   6  115.20   16.01
  -1   4  -6  127.57   22.49
   1  -4   6   43.84   28.58
   1  -4   6  111.81    9.96
   1   4   6  131.68   10.28
   1   4   6  111.25   11.02
  -1   4  -6  107.07    9.53
  -1  -4  -6  114.03    4.37
  -1  -4  -6  117.70    8.52
   1   4   6  101.83   12.19
  -1   4  -6  105.30   10.55
  -1  -4  -6  115.39   11.90
  -1   4  -6  107.62    8.74
   1   4   6  105.48    7.89
   1  -4   6   93.65   18.44
   1  -4   6  102.80    8.83
   1   4   6  105.44   10.12
  -1   4  -6  110.49    9.68
  -1  -4  -7  831.23   25.38
  -1   4  -7 1076.77   44.65
   1  -4   7  944.03   38.46
  -1   4  -7  995.24   30.51
  -1  -4  -7 1073.51   42.00
   1   4   7  959.04   34.43
   1   4   7  935.01   28.17
  -1   4  -7 1044.75   51.10
   1  -4   7  840.34   37.22
  -1   4  -7  947.26   24.01
   1  -4   7  832.60   57.89
   1  -4   7  866.92   40.68
  -1  -4  -7 1063.66   44.83
   1   4   7  955.26   25.80
  -1  -4  -7  946.41   11.41
  -1  -4  -7  930.70   22.75
   1   4   7  970.60   26.89
  -1   4  -7  939.46   31.09
  -1  -4  -7  979.81   33.98
  -1   4  -7  911.75   26.51
   1  -4   7  947.70   27.50
   1   4   7  852.02   34.08
   1   4   7  950.42   26.84
   1  -4   7  676.76   38.88
  -1   4  -7  711.85   37.76
  -1   4  -7  970.84   24.83
   1  -4   7  924.77   25.49
   1   4   7  841.95   28.69
  -1   4  -7  909.73   28.14
  -1  -4  -7  688.54   81.18
   1   4   7  964.23   24.06
  -1  -4  -8   44.51   13.66
   1   4   8   53.19   12.27
  -1   4  -8   78.97   10.72
   1  -4   8   74.08   14.24
  -1   4  -8   85.91   16.14
  -1  -4  -8   49.25   55.38
   1  -4   8   70.97   33.17
  -1   4  -8   81.34   22.48
   1   4   8   62.91    9.98
   1   4   8   69.86    7.93
   1  -4   8   54.32   11.51
  -1  -4  -8   65.50   21.56
   1  -4   8   79.53   19.17
  -1   4  -8   92.47    9.33
  -1  -4  -8   79.71   11.19
   1   4   8   92.40   10.05
   1  -4   8   58.58    8.51
  -1   4  -8   85.03   10.69
   1   4   8   57.01    8.53
  -1   4  -8   71.55    7.51
   1   4   8   81.73   12.46
  -1   4  -8  104.99   27.86
   1  -4   8   65.16    7.69
   1  -4   8   43.68   14.86
   1   4   8   75.05    7.58
  -1   4  -8   72.68    8.91
   1   4   9   40.47   11.49
  -1  -4  -9   41.18   13.14
  -1  -4  -9   63.39   58.84
  -1   4  -9   40.74    9.29
   1  -4   9   47.24   14.41
  -1   4  -9   39.11   27.01
  -1   4  -9   46.34   15.10
   1  -4   9   36.98   15.80
   1  -4   9   42.74   32.78
  -1  -4  -9   35.24   20.13
   1   4   9   46.95    6.82
   1  -4   9   34.05    9.96
  -1   4  -9   16.38   22.69
   1   4   9   33.99    8.45
   1   4   9   52.17    8.24
  -1  -4  -9   43.76    8.71
  -1   4  -9   60.86    7.91
  -1   4  -9   63.51    9.44
   1  -4   9   37.20    7.77
  -1   4  -9   49.95    8.05
  -1   4  -9   53.93    6.75
   1   4   9   46.46    8.52
   1  -4   9   41.81    6.72
   1   4   9   45.53    6.38
   1  -4   9   10.55   14.24
   1   4   9   36.51   10.80
  -1  -4 -10   60.10   14.56
   1  -4  10   84.60   15.17
   1   4  10   88.13   14.69
  -1   4 -10   79.92   16.54
  -1   4 -10   64.31   23.32
  -1   4 -10   65.67    9.91
  -1   4 -10   54.69   22.59
   1   4  10   60.77    7.58
   1  -4  10   57.47   11.04
   1  -4  10   24.63   25.75
   1   4  10   60.61    9.90
  -1  -4 -10   35.19   17.39
   1  -4  10   63.25   15.56
   1  -4  10   77.73   10.03
  -1   4 -10   60.43    9.61
  -1   4 -10   76.55    8.51
  -1  -4 -10   82.59   11.38
   1   4  10   71.18    9.42
   1   4  10   70.44    7.94
  -1   4 -10   73.33    9.52
   1  -4  10   67.92    8.23
   1   4  11   66.16   12.87
  -1   4 -11   62.08   25.15
   1  -4  11   89.65   15.48
  -1   4 -11  107.76   19.81
  -1  -4 -11  110.71   53.15
  -1   4 -11   69.67   10.86
  -1  -4 -11   75.20   16.76
   1  -4  11  116.26   18.61
   1   4  11   84.26    9.08
   1  -4  11   74.68   12.00
  -1  -4 -11  114.16   23.72
  -1   4 -11  161.35   29.45
   1  -4  11  109.38   31.06
   1   4  11   91.05   12.03
   1  -4  11   54.78    8.71
  -1   4 -11   63.65    9.77
  -1  -4 -11   62.99   10.67
  -1   4 -11   57.46    7.77
   1   4  11   70.88    9.40
  -1   4 -11   56.61    8.46
   1  -4  11   59.58    7.58
   1   4  11   80.04    8.80
  -1   4 -12   10.42   20.43
   1   4  12   41.35   11.77
   1  -4  12   31.62   11.02
  -1  -4 -12   30.70   13.31
  -1   4 -12   40.72    9.24
  -1  -4 -12   59.55   45.85
  -1   4 -12   21.47   22.30
   1  -4  12   31.66   15.46
   1  -4  12   31.54   27.64
   1   4  12   36.47    6.55
   1   4  12   26.02    9.12
   1  -4  12   33.85    9.57
  -1  -4 -12   69.36   23.36
   1   4  12   35.65    8.37
  -1  -4 -12   33.83    8.03
  -1   4 -12   25.49    5.96
   1  -4  12   32.69    7.35
  -1   4 -12   31.17    8.55
   1  -4  12   29.02    6.24
  -1   4 -12   28.02    6.96
   1   4  12   31.41    5.87
  -1   4 -13   56.52    9.94
   1  -4  13   47.92   12.85
   1   4  13   94.73   16.53
  -1  -4 -13   55.61   43.16
  -1  -4 -13   74.75   17.07
  -1   4 -13   52.06   13.82
   1  -4  13   50.36   13.67
   1  -4  13   83.77   29.74
  -1   4 -13   78.79   27.16
  -1  -4 -13   92.85   22.52
   1   4  13   83.83   12.52
   1  -4  13   82.43   13.55
   1   4  13   72.20    8.98
  -1  -4 -13   53.09   10.18
  -1   4 -13   53.57    9.10
   1   4  13   33.87    7.86
   1  -4  13   63.97    9.14
  -1   4 -13   38.73    6.77
  -1   4 -13   59.93    9.36
   1   4  13   64.39    8.39
  -1   4 -14  110.74   18.63
   1  -4  14   64.60   14.06
  -1  -4 -14   87.19   42.83
  -1   4 -14  115.22   12.91
   1   4  14   81.09   15.10
   1   4  14   67.74   11.37
   1  -4  14   88.85   17.42
  -1   4 -14  131.09   30.64
   1   4  14   88.54    9.94
  -1  -4 -14   82.64   12.60
   1   4  14   78.36   10.82
   1  -4  14   67.05    9.80
  -1   4 -14   77.11   11.37
   1   4  14   90.37    9.79
  -1  -4 -15   93.38   17.61
  -1   4 -15   95.51   17.21
   1  -4  15   78.94   15.24
   1   4  15   87.76   15.67
  -1   4 -15   93.25   12.55
  -1  -4 -15   72.73   41.70
   1  -4  15   72.89   15.89
  -1   4 -15  118.40   29.62
   1   4  15   98.81   10.91
   1   4  15   84.41   13.98
   1  -4  15   69.35   10.10
  -1  -4 -15   88.46   13.05
   1   4  15   70.48   10.86
  -1   4 -15   79.86   11.59
   1   4  15   86.57    9.87
   1  -5 -15   11.49   55.91
  -1   5  15   78.27   14.81
   1  -5 -15   56.39   17.14
   1   5 -15   67.95   17.37
   1   5 -15  100.88   13.35
  -1  -5  15   75.13   14.90
   1   5 -15   95.27   29.49
  -1  -5  15   16.79   29.07
   1  -5 -15  100.55   23.37
  -1   5  15   92.86   14.00
  -1   5  15   63.80    8.02
  -1  -5  15   46.24   17.12
  -1  -5  15   41.75    8.68
  -1   5  15   80.96   11.58
   1   5 -15   65.42   10.45
   1  -5 -15   53.92   12.79
  -1   5  15   65.55    9.05
  -1  -5  14  116.56   16.11
  -1   5  14  103.37   16.59
   1  -5 -14   46.00   57.59
   1   5 -14   99.52   12.49
   1  -5 -14  164.12   24.30
   1   5 -14  145.19   21.94
  -1   5  14  144.45   11.52
   1   5 -14  163.07   33.32
  -1  -5  14  117.53   18.56
  -1  -5  14   83.52   31.73
  -1   5  14  121.13   14.52
   1  -5 -14  191.12   26.21
  -1   5  14  103.47   12.29
  -1  -5  14   92.76   10.38
   1  -5 -14  113.83   15.57
   1   5 -14   97.24   12.60
  -1   5  14  110.88   10.84
   1   5 -14  106.48   12.17
  -1   5  13  140.06   18.89
   1   5 -13  144.36   21.09
   1  -5 -13  145.52   24.38
   1   5 -13  138.03   14.29
  -1  -5  13  125.95   16.82
   1  -5 -13  187.84   27.16
  -1   5  13  150.99   15.38
  -1   5  13  156.17   11.34
  -1  -5  13  148.42   36.35
  -1  -5  13  107.13   18.99
   1   5 -13  148.78   29.56
  -1  -5  13   85.82    9.84
   1   5 -13   84.39   11.40
   1   5 -13  135.14   12.75
   1  -5 -13  113.56   15.63
  -1   5  13  106.60   12.03
   1   5 -13  122.54   12.58
   1  -5 -13  222.92   74.98
  -1   5  13  132.29   11.56
   1   5 -12   15.86    6.78
   1  -5 -12   47.81   16.99
  -1   5  12   15.60    9.84
   1   5 -12   24.77   11.64
   1   5 -12   26.62   38.52
  -1  -5  12    9.83    8.89
  -1   5  12   24.21    5.14
  -1   5  12    5.66    6.65
  -1  -5  12   15.84   27.70
   1  -5 -12   17.61   16.84
   1   5 -12   -6.12   20.36
  -1  -5  12   10.18   11.79
   1   5 -12   26.84    7.23
  -1   5  12   15.06    6.83
   1  -5 -12   31.89    9.48
  -1  -5  12   24.09    6.51
   1   5 -12   11.96    6.08
  -1   5  12   20.09    4.88
   1   5 -12   23.39    6.67
  -1   5  11  103.95   14.88
   1   5 -11  110.83   12.28
  -1  -5  11   92.33   14.59
   1   5 -11   97.14   18.52
   1  -5 -11   94.73   20.01
   1  -5 -11   67.38   57.94
  -1   5  11  122.70    9.86
  -1   5  11  105.45   12.09
   1  -5 -11  122.27   22.49
  -1  -5  11   85.30   12.34
   1   5 -11  110.22   23.25
  -1  -5  11   80.29   16.33
  -1  -5  11  137.59   35.08
   1  -5 -11   74.17   12.90
  -1  -5  11   61.97    8.52
   1  -5 -11   64.15    6.86
   1   5 -11   65.41    9.24
  -1   5  11   56.12    9.59
   1   5 -11   51.11    9.25
   1   5 -11   92.18   10.87
  -1   5  11   70.77    8.37
  -1   5  11   65.47   13.10
   1   5 -11   67.04   41.77
   1  -5 -10   72.24   62.95
  -1   5  10   54.57   12.68
   1  -5 -10   33.78   14.48
   1   5 -10   49.36    9.22
  -1  -5  10   62.07   13.25
   1   5 -10   65.02   15.60
   1  -5 -10   44.01   17.77
   1   5 -10   79.79   24.36
  -1  -5  10   54.52   14.75
  -1   5  10   57.34    9.41
  -1  -5  10   41.43   11.23
  -1   5  10   45.25    6.29
  -1  -5  10   61.08   29.32
  -1  -5  10   52.45    7.88
   1   5 -10   83.92    9.86
  -1   5  10   53.22    9.25
   1   5 -10   50.88    9.51
   1  -5 -10   66.28    6.78
   1  -5 -10   68.77   12.93
   1   5 -10   40.37   43.03
  -1   5  10   38.04   12.11
   1   5 -10   61.82    8.84
   1  -5 -10   58.79    9.81
  -1  -5  10   60.01    7.14
  -1   5  10   62.38    7.60
   1   5  -9  175.29   23.29
  -1  -5   9  133.27   16.08
  -1   5   9  160.86   17.97
   1   5  -9  154.78   13.85
   1  -5  -9  114.99   78.81
   1  -5  -9  152.12   24.77
   1   5  -9  155.08   28.96
  -1  -5   9  123.35   20.19
  -1  -5   9  112.90   14.94
  -1  -5   9  181.93   39.98
   1  -5  -9  154.87   23.46
  -1   5   9  142.50   12.72
   1   5  -9  162.61   14.62
  -1  -5   9  170.92   12.69
   1   5  -9  196.64   14.18
   1  -5  -9  165.65   18.43
   1  -5  -9  173.65   10.44
  -1   5   9  173.18   13.95
   1   5  -9  150.25   13.00
  -1  -5   9  152.04   10.61
  -1  -5   9  116.50   17.81
   1   5  -9  161.97   10.65
  -1   5   9  161.42   11.35
   1  -5  -9  192.84   16.16
  -1   5   9  144.96   15.02
  -1   5   9  173.89   17.30
  -1  -5   8  143.41   16.15
   1   5  -8  141.98   13.19
   1  -5  -8  182.41   26.28
   1   5  -8  144.28   20.69
  -1   5   8  137.37   16.81
  -1  -5   8  114.36   20.37
  -1  -5   8  119.62   16.29
   1  -5  -8  253.33   31.21
  -1  -5   8  122.40   40.21
   1  -5  -8  188.81   23.22
  -1   5   8  152.80   12.75
   1   5  -8  171.92   27.07
   1   5  -8  149.42    6.85
  -1   5   8  168.12   13.24
   1  -5  -8  177.30   18.93
   1  -5  -8  154.44    9.89
   1   5  -8  144.12   12.25
   1   5  -8  142.76   13.37
  -1  -5   8  137.98   10.93
  -1   5   8  164.81   17.10
   1   5  -8  146.00    9.96
   1   5  -8  146.87   12.39
  -1   5   8  135.87   14.30
  -1  -5   8  123.17   14.97
  -1   5   8  150.48   10.83
   1  -5  -8  135.83   77.04
   1   5  -7 1552.96   55.67
  -1   5   7 1560.92   43.50
   1   5  -7 1521.19   40.15
  -1  -5   7 1477.47   43.88
   1  -5  -7 1438.03   63.57
   1  -5  -7 1856.81   72.09
  -1   5   7 1434.45   34.13
  -1  -5   7  680.75   58.82
   1   5  -7 1553.99   65.01
  -1  -5   7 1348.57   76.05
   1  -5  -7 1509.96   48.71
   1   5  -7 1453.76   21.25
  -1  -5   7 1109.90   45.02
  -1  -5   7 1422.03   31.45
   1  -5  -7 1498.26   50.61
  -1   5   7 1462.87   37.93
   1  -5  -7 1413.87   26.81
   1   5  -7 1467.37   36.71
   1   5  -7 1403.66   38.35
  -1   5   7 1536.97   35.31
  -1   5   7 1340.38   41.90
   1  -5  -7 1124.04  112.39
  -1   5   7 1440.92   31.16
  -1  -5   7 1252.39   40.59
   1   5  -7 1473.20   29.11
   1   5  -7 1453.92   35.76
  -1  -5   6    7.29    7.65
  -1  -5   6   27.48   13.24
   1   5  -6   18.34    6.38
  -1   5   6   14.12    9.67
   1   5  -6   21.05   11.71
   1  -5  -6   21.08    7.13
   1  -5  -6    0.93   13.76
   1  -5  -6   40.47   15.34
  -1   5   6   20.59    6.24
  -1   5   6    8.96    6.15
  -1  -5   6   53.60   34.45
   1  -5  -6   45.71   27.66
  -1  -5   6   30.27   16.08
   1   5  -6   31.85   15.81
   1   5  -6   26.41    3.91
  -1   5   6   13.96    8.16
   1   5  -6    7.13    4.73
   1   5  -6   15.48    4.58
   1   5  -6    3.77    3.55
  -1  -5   6   11.47    4.80
  -1   5   6    9.28    5.05
   1  -5  -6    9.84    4.87
  -1   5   6   22.24   12.17
   1  -5  -6   19.49    8.52
  -1  -5   6   12.85    5.67
   1  -5  -6   48.69   60.72
   1   5  -6   11.71    4.39
  -1  -5   6   25.13   30.86
  -1   5   6   11.85    5.95
   1   5  -6   13.59    3.63
  -1   5   6   10.25    4.27
   1  -5  -5  523.68   19.10
  -1  -5   5  499.71   35.78
   1  -5  -5  586.94   40.07
  -1  -5   5  594.77   25.67
   1   5  -5  497.45   29.67
   1   5  -5  529.83   22.75
  -1   5   5  562.45   23.60
  -1   5   5  535.58   19.25
   1   5  -5  517.46   35.80
   1  -5  -5  555.47   26.65
  -1  -5   5  400.52   48.72
  -1  -5   5  296.94   52.00
  -1   5   5  500.38   22.08
   1  -5  -5  457.48   49.81
   1   5  -5  552.90   17.70
   1   5  -5  555.74   21.94
   1   5  -5  536.88   21.70
  -1   5   5  511.25   28.90
  -1   5   5  571.84   20.27
   1  -5  -5  569.12   31.08
  -1  -5   5  522.70   17.40
  -1   5   5  487.60   18.57
   1   5  -5  557.15   17.64
   1  -5  -5  556.55   17.24
  -1   5   5  569.54   22.56
   1  -5  -5  411.14   78.94
  -1  -5   5  639.71   51.27
  -1  -5   5  522.50   18.48
  -1   5   5  522.13   25.54
  -1   5   5  539.77   17.45
   1   5  -5  544.99   19.99
   1   5  -5  395.98   34.92
   1   5  -5  571.48   16.74
   1   5  -4 2221.43   43.27
  -1  -5   4 2074.23   43.75
   1   5  -4 2183.92   55.27
  -1  -5   4 2028.15   64.75
   1  -5  -4 2173.25   75.29
  -1   5   4 1595.21   80.33
   1   5  -4 2318.23   45.14
   1  -5  -4 2077.65   35.47
  -1   5   4 2174.72   42.58
   1  -5  -4 2329.54   21.14
   1   5  -4 1738.91   78.03
  -1   5   4 2004.51   40.81
   1  -5  -4 2119.92   59.97
  -1  -5   4 1967.85   90.27
   1   5  -4 2110.64   45.93
  -1   5   4 2182.74   35.93
   1   5  -4 2036.62   64.82
   1   5  -4 2170.80   74.52
   1  -5  -4 2131.57   42.38
   1   5  -4 2006.00   51.82
   1  -5  -4 1709.91   96.79
  -1  -5   4 2375.97   68.42
  -1   5   4 2182.75   41.24
  -1   5   4 2257.17   37.91
   1  -5  -4 2260.02   60.81
   1  -5  -4 2117.68   33.74
   1   5  -4 2226.33   40.04
  -1   5   4 2076.60   55.92
   1   5  -4 2155.99   31.74
  -1   5   4 2231.42   37.41
  -1  -5   4 2221.66   33.09
   1   5  -4 2289.96   43.47
  -1  -5   4 2178.08   43.58
   1  -5  -4 2163.87   37.29
  -1  -5   4 2199.19   31.11
  -1  -5   4 2056.51   87.19
   1  -5  -4 2127.01   28.86
   1  -5  -4 1547.56  103.73
   1   5  -4 2106.16   36.28
  -1  -5   4 2031.42   25.43
  -1   5   4 2089.06   50.16
   1   5  -4 2212.62   30.92
   1   5  -4 2114.37   66.21
  -1   5   4 2250.42   33.59
  -1   5   3   13.39   17.13
  -1  -5   3   34.38    7.57
   1   5  -3   14.19    7.08
  -1  -5   3   17.28   10.43
   1   5  -3    8.74   10.39
   1  -5  -3   23.85    3.29
   1  -5  -3   10.01   12.66
   1   5  -3    2.62   24.79
   1   5  -3   25.74    5.91
   1   5  -3   22.58    7.03
   1  -5  -3   12.17    4.98
  -1   5   3   26.07    7.66
  -1   5   3   10.36    4.32
   1  -5  -3   26.04   17.18
  -1  -5   3   54.83   38.09
  -1   5   3   27.94    6.12
  -1  -5   3   30.29   10.25
  -1   5   3   26.19    4.68
   1  -5  -3   40.51   54.24
   1   5  -3   -0.37   25.33
   1   5  -3   18.16    9.40
   1   5  -3    5.34   13.36
   1  -5  -3   16.30    5.10
   1  -5  -3   15.25    3.89
   1  -5  -3   12.67    4.29
   1   5  -3   15.38    4.94
  -1  -5   3   11.92    4.57
  -1  -5   3   16.62    3.86
  -1   5   3    5.16    6.33
   1   5  -3   13.67    3.52
  -1   5   3   11.08    4.35
   1  -5  -3   21.57    9.20
   1   5  -3   14.40    4.38
  -1   5   3    9.53    6.38
  -1   5   3   17.14    7.41
   1   5  -3   30.44    8.83
   1  -5  -3   -5.61   53.28
  -1  -5   3   20.26    3.42
   1  -5  -3   19.70    3.27
  -1   5   3   13.44    5.51
  -1   5   3   -7.51   32.89
   1   5  -3   22.83    4.00
  -1   5   3   11.58   26.23
  -1  -5   3   15.50    3.91
   1   5  -3   16.04    3.16
  -1   5   3   14.11    3.47
  -1  -5   3   -7.42   33.42
   1   5  -2    6.44   24.39
   1   5  -2   13.80   13.88
  -1   5   2   20.18    4.74
  -1   5   2   16.15    6.75
   1  -5  -2   20.78   18.96
   1   5  -2   19.98    6.32
   1  -5  -2   20.95    5.67
  -1  -5   2   21.57    6.37
   1   5  -2   22.52    6.97
   1  -5  -2   13.76    3.16
  -1   5   2   -3.69   21.95
   1   5  -2   12.15    4.35
   1   5  -2   25.61   11.17
   1  -5  -2    9.38   13.77
  -1   5   2   15.67    4.23
  -1   5   2   11.60   60.37
  -1   5   2   17.41    4.16
  -1  -5   2   25.60   10.61
   1   5  -2   11.06   28.75
  -1  -5   2    2.44   40.83
  -1   5   2   21.25    8.39
  -1   5   2   14.32    4.74
   1  -5  -2   13.10    3.40
   1  -5  -2   17.54    4.99
   1  -5  -2   21.36    5.55
   1   5  -2   16.89    5.04
  -1  -5   2   15.10    3.97
   1   5  -2   20.82    3.94
   1  -5  -2    7.26    9.52
  -1   5   2   20.55    6.78
   1   5  -2   19.68    3.57
  -1   5   2   10.15    5.91
   1   5  -2   21.00    3.37
   1   5  -2   21.98    3.64
  -1   5   2   46.62   37.97
  -1   5   2   12.91    6.27
   1   5  -2   20.26    3.09
   1  -5  -2   19.60    3.46
  -1   5   2   21.39    3.83
   1   5  -2    4.73   31.04
  -1  -5   2   24.06    3.21
  -1   5   2   36.22   24.78
   1  -5  -2  -21.18   49.09
  -1  -5   2   19.20    3.66
  -1  -5   2   18.69   40.09
  -1   5   1   24.67   20.30
   1   5  -1   22.50    5.82
   1  -5  -1   30.89    6.30
   1   5  -1   19.48   24.35
   1  -5  -1   44.87   23.07
  -1  -5   1   45.40   14.64
  -1   5   1   29.68    5.58
   1   5  -1   17.09   21.09
   1  -5  -1   21.21    4.12
  -1   5   1   30.54    6.60
   1   5  -1   24.19    4.69
   1   5  -1   29.75    5.03
  -1  -5   1  -17.38   41.94
   1   5  -1   16.51   38.09
   1   5  -1   55.55   36.32
  -1  -5   1   36.34   40.22
   1  -5  -1   12.10   16.97
   1   5  -1   12.87    7.97
  -1   5   1   20.09   12.85
  -1   5   1   35.60    7.50
   1  -5  -1   39.87    9.52
   1   5  -1   47.59    3.98
   1  -5  -1   43.40    6.28
   1  -5  -1   43.65    4.82
  -1   5   1   39.66    8.53
   1  -5  -1   38.12    5.91
   1   5  -1   48.32    3.92
  -1   5   1   43.08    5.62
  -1   5   1   32.63    6.64
  -1  -5   1   37.22    3.73
   1   5  -1   55.01    7.47
  -1   5   1  -23.06   40.95
   1   5  -1   16.17   36.74
   1  -5  -1   32.63    3.73
   1   5  -1   36.53    3.44
   1  -5  -1   -2.08   38.63
   1   5  -1   36.12    3.16
  -1   5   1   -3.93   23.23
  -1   5   1   24.95    3.93
  -1  -5   1   69.13   45.97
   1  -5  -1   46.21    8.95
   1  -5  -1    7.82   40.90
  -1   5   1   41.40    8.09
  -1   5   0 1722.25   61.21
  -1   5   0 1874.77   33.60
   1   5   0 1804.50   31.08
  -1   5   0 1755.71   31.23
   1   5   0 1530.74   68.43
   1  -5   0 1854.24   31.43
   1  -5   0 1803.62   31.71
   1  -5   0 1693.54   78.15
  -1   5   0 1788.44   22.65
   1   5   0 1377.86   76.95
  -1  -5   0 1366.77   82.92
   1   5   0 2051.37   77.46
  -1   5   0 2325.17   58.14
  -1  -5   0 2449.94   87.39
  -1  -5   0 1292.86   80.24
   1   5   0 1907.39   17.95
   1  -5   0 1844.81   33.15
   1  -5   0 1984.21   44.62
  -1  -5   0 1869.82   34.07
  -1   5   0 1864.57   35.23
   1  -5   0 1876.31   27.54
  -1   5   0 1771.32   35.46
  -1   5   0 1865.26   28.50
   1   5   0 1761.81   20.57
  -1   5   0 1771.67   33.52
   1  -5   0 1836.52   34.38
   1   5   0 2157.55   37.69
   1   5   0 1875.41   16.03
   1  -5   0 2080.23   45.46
   1  -5   0 3823.46  148.29
  -1  -5   0 1028.56   82.24
   1   5   0 1143.71   75.48
   1   5   0 1811.39   24.47
  -1   5   0 1831.49   36.51
  -1   5   0 1745.10   66.11
  -1   5   0 1836.62   26.06
   1  -5   0 1342.26   65.20
  -1   5   0 1300.23   78.29
   1  -5   0 1872.13   25.05
  -1  -5   0 1598.34   57.04
   1   5   0 1374.43   62.98
   1   5   1 1087.99   22.27
   1  -5   1 1148.42   48.62
  -1   5  -1 1164.62   27.40
   1  -5   1 1129.18   27.32
  -1   5  -1 1266.18   42.42
   1   5   1 1135.52   50.07
   1  -5   1 1117.96   26.18
   1   5   1 1078.34   23.03
  -1   5  -1 1142.98   28.62
   1   5   1 1220.50   15.17
   1   5   1 1140.82   53.38
   1   5   1  650.57   66.85
  -1   5  -1 1132.70   26.31
  -1  -5  -1 1178.15   57.46
   1   5   1  849.18   66.33
  -1  -5  -1  986.63   67.48
   1  -5   1 1248.13   31.36
  -1   5  -1  858.71   70.41
  -1   5  -1 1046.19   76.42
  -1   5  -1 1233.84   27.40
   1   5   1 1325.35   26.57
   1  -5   1 1227.43   24.02
  -1   5  -1 1206.75   23.87
   1  -5   1 1263.00   30.03
   1   5   1 1281.50   16.65
   1   5   1 1142.07   25.12
  -1  -5  -1 1201.24   12.16
  -1   5  -1 1228.24   29.68
  -1  -5  -1 1270.97   26.60
  -1   5  -1 1193.66   26.59
   1   5   1 1220.75   24.56
   1  -5   1 1322.95   30.27
   1   5   1  733.85   62.75
   1  -5   1  803.65   64.31
  -1   5  -1 1003.11   62.73
   1   5   1 1201.75   19.04
   1   5   1 1150.29   13.27
  -1   5  -1 1176.22   26.50
  -1   5  -1 1156.80   46.36
   1  -5   1 1200.02   21.88
  -1  -5  -1  914.66   54.19
  -1  -5  -1  929.70   71.76
  -1   5  -1 1219.32   22.45
   1  -5   1  835.36   42.84
   1   5   1  775.75   57.53
   1  -5   2   -4.18   10.75
   1   5   2    7.51   39.39
   1  -5   2    2.30    8.79
   1  -5   2   -1.33    3.61
   1   5   2    1.41    2.22
   1  -5   2    8.50    6.84
   1   5   2    1.27    3.97
   1   5   2    5.22   16.17
  -1  -5  -2  -34.52   34.03
   1   5   2    0.66    5.38
  -1   5  -2    4.26    6.26
  -1   5  -2   -0.16    7.30
  -1   5  -2    3.98    5.05
  -1   5  -2    0.59    8.13
   1   5   2  -16.04   37.61
   1  -5   2    1.52    4.94
   1  -5   2   -3.79   25.57
  -1   5  -2    9.94   21.61
   1   5   2   -2.90   24.39
   1   5   2   -3.86   40.33
   1   5   2    2.73    3.19
  -1   5  -2   45.87   40.56
  -1  -5  -2  -18.14   23.63
  -1  -5  -2   42.38   27.60
  -1  -5  -2    2.74    2.80
  -1   5  -2    1.74    4.10
   1  -5   2    2.39    3.46
   1  -5   2    5.28    4.19
  -1  -5  -2    4.17    3.16
   1  -5   2    7.66    4.33
   1   5   2    5.11    4.16
   1   5   2    7.34    3.24
   1   5   2    1.49    3.60
  -1  -5  -2    5.24    2.09
  -1   5  -2    2.02    3.17
  -1   5  -2    3.07    3.89
   1   5   2    8.10    2.99
   1  -5   2    0.05    2.67
  -1   5  -2    2.04    2.70
   1   5   2    2.45    2.14
   1   5   2    2.60    1.98
   1  -5   2    4.98   32.78
  -1   5  -2  -19.86   30.20
  -1   5  -2    2.82    3.21
   1   5   2   -7.21   36.04
   1   5   3 2070.47   49.56
   1   5   3 2218.91   49.53
   1   5   3 2182.51   33.15
   1  -5   3 2121.28   49.48
  -1   5  -3 2168.04   40.98
   1  -5   3 2128.88   39.62
   1  -5   3 2172.81   53.76
  -1   5  -3 2128.40   45.60
   1   5   3 2085.91   21.59
  -1   5  -3 2073.99   48.26
   1  -5   3 2028.41   47.23
   1   5   3 2139.56   46.93
   1   5   3 2112.38   69.65
   1   5   3 1482.08   79.47
  -1   5  -3 2050.09   51.17
   1   5   3 2178.16   34.78
   1  -5   3 1450.64   76.08
  -1  -5  -3 2248.29   81.72
  -1   5  -3 1839.51   80.68
   1  -5   3 1757.17   88.17
  -1  -5  -3 2161.31   72.00
  -1   5  -3 2197.49   68.78
   1   5   3 2181.87   29.58
   1  -5   3 2163.80   37.28
  -1  -5  -3 2171.77   31.98
   1   5   3 2024.81   40.22
  -1  -5  -3 2393.77   32.94
   1   5   3 2261.28   34.87
  -1   5  -3 2170.08   37.02
  -1  -5  -3 2125.51   24.25
   1  -5   3 2363.61   44.86
  -1   5  -3 2195.56   36.04
  -1   5  -3 2162.24   40.26
   1  -5   3 2184.59   39.09
   1   5   3 2356.62   29.62
  -1   5  -3 2135.52   34.36
   1  -5   3 2079.37   34.04
  -1  -5  -3 1630.48   83.21
   1   5   3 1395.00   86.28
   1  -5   3 1952.39   83.55
   1   5   3 1725.28   83.31
   1   5   3 2298.99   26.77
  -1  -5  -3 2103.69   24.30
  -1   5  -3 2214.47   34.78
   1   5   3 2047.52   32.57
  -1   5  -4   41.50    7.48
   1   5   4   48.45    8.87
   1  -5   4   62.95   12.78
  -1  -5  -4   30.54    8.03
  -1   5  -4   47.93   10.28
   1  -5   4   45.59   11.57
  -1  -5  -4   38.35    5.82
  -1  -5  -4  132.95   48.42
   1   5   4   42.63    7.92
   1   5   4   38.16   10.66
  -1  -5  -4   28.04   24.02
  -1  -5  -4   53.68   24.43
   1  -5   4   42.13    8.64
   1   5   4   69.16   32.37
   1   5   4   46.03   13.87
  -1   5  -4   34.98    8.90
   1  -5   4   39.90   18.40
  -1   5  -4   45.56   14.02
  -1   5  -4   43.27   26.38
   1  -5   4   60.55   39.18
   1   5   4   35.92    5.88
   1   5   4   54.36    5.76
   1  -5   4   59.31    7.83
   1   5   4   44.46    5.70
  -1  -5  -4   45.41    4.89
  -1  -5  -4   41.20    5.41
  -1   5  -4   53.40    7.53
  -1   5  -4   49.99    6.71
  -1   5  -4   51.06    7.68
  -1  -5  -4   46.43    7.07
   1   5   4   34.73    7.04
   1   5   4   42.97    8.16
  -1  -5  -4   53.86    4.83
   1  -5   4   54.25    7.30
   1   5   4   46.29    4.82
   1  -5   4   49.01    6.33
   1  -5   4   65.78   33.73
  -1  -5  -4   49.34    4.89
   1   5   4   42.74    5.81
  -1   5  -4   50.03    6.47
  -1   5  -4   45.98    5.95
  -1   5  -5   44.56    8.21
   1   5   5   77.45   10.88
  -1  -5  -5   57.37    9.03
   1  -5   5   51.27   11.82
  -1  -5  -5   57.30    7.82
  -1  -5  -5   -6.72   47.50
   1  -5   5   40.81   11.20
  -1  -5  -5   49.82   22.53
  -1   5  -5   35.01   15.34
   1   5   5   44.28   13.77
   1  -5   5   25.18   12.54
   1  -5   5   18.15   37.21
   1   5   5   53.28    7.67
  -1   5  -5   41.94    8.14
  -1  -5  -5   54.53   31.19
  -1   5  -5   60.13   22.99
   1   5   5   54.75    8.34
  -1  -5  -5   53.43    7.68
   1  -5   5   65.25    8.00
  -1   5  -5   67.49    8.15
   1   5   5   69.96   10.65
  -1  -5  -5   58.22    6.72
   1   5   5   72.66    6.60
  -1  -5  -5   60.88    4.61
  -1   5  -5   62.53    8.06
   1   5   5   60.83    6.87
   1  -5   5   64.24    7.77
  -1   5  -5   57.24    7.40
  -1   5  -5   48.10    6.76
  -1   5  -5   54.33    6.26
  -1  -5  -5   52.38    6.01
   1   5   5   55.10    5.80
   1  -5   5   36.49    8.37
   1  -5   5   49.28   30.67
   1   5   5   48.29    6.86
   1   5   6  367.06   20.35
  -1  -5  -6  350.93   22.53
  -1  -5  -6  243.20   57.84
  -1   5  -6  328.99   18.97
   1  -5   6  330.38   23.07
  -1   5  -6  379.19   26.17
  -1  -5  -6  330.37   14.35
  -1   5  -6  398.76   32.61
   1  -5   6  367.19   30.63
  -1   5  -6  360.56   17.39
   1   5   6  340.66   16.60
  -1   5  -6  370.28   31.73
  -1  -5  -6  330.62   41.59
   1  -5   6  297.51   47.65
   1  -5   6  364.04   17.33
  -1  -5  -6  357.32   13.93
  -1   5  -6  328.81   17.70
   1   5   6  389.21   16.30
  -1   5  -6  337.64   17.08
  -1  -5  -6  353.52   19.54
  -1  -5  -6  360.30    9.17
   1   5   6  326.32   20.68
   1   5   6  360.98   16.94
   1  -5   6  269.10   20.44
  -1   5  -6  341.97   16.52
   1  -5   6  352.80   15.68
   1   5   6  332.47   17.19
   1   5   6  358.28   14.18
  -1   5  -6  355.56   15.22
  -1  -5  -6  353.38   15.65
  -1  -5  -7  221.44   13.36
  -1  -5  -7  289.79   22.06
  -1   5  -7  301.37   25.57
  -1   5  -7  241.30   16.69
   1   5   7  264.71   19.24
   1  -5   7  256.10   21.04
   1  -5   7  176.31   41.01
  -1   5  -7  281.58   32.31
   1   5   7  303.83   15.26
  -1  -5  -7  191.55   37.91
   1  -5   7  224.91   23.37
   1   5   7  250.20   14.79
  -1   5  -7  277.92   14.24
  -1  -5  -7  213.52    6.47
   1   5   7  198.78   12.74
  -1  -5  -7  215.84   11.67
   1   5   7  198.33   17.28
   1   5   7  229.80   15.17
  -1  -5  -7  201.91   15.75
  -1   5  -7  194.89   14.32
   1  -5   7  183.85   12.85
  -1   5  -7  198.82   13.25
  -1   5  -7  207.24   13.70
   1   5   7  216.08   11.64
  -1   5  -7  212.06   12.17
   1   5   7  211.71   14.77
  -1  -5  -7  234.20   13.54
   1  -5   7  162.35   18.93
  -1   5  -7  201.93   17.70
   1  -5   7  220.58   12.85
  -1  -5  -7  280.90   65.55
   1   5   8  -20.49   11.99
  -1   5  -8    8.20   17.20
  -1  -5  -8   -2.22    9.94
  -1  -5  -8    8.85   53.77
  -1   5  -8    6.21    6.71
  -1   5  -8   -9.74   12.49
   1  -5   8   -1.99   10.34
   1  -5   8    9.93   11.12
   1  -5   8   62.34   38.80
   1   5   8    3.94    4.30
  -1   5  -8   14.74   21.21
   1  -5   8   24.54   15.33
   1   5   8    3.04    6.29
  -1   5  -8    3.28    5.13
   1  -5   8   -0.99    4.98
  -1  -5  -8   -7.52    6.04
   1   5   8    3.31    5.15
  -1   5  -8   -1.91    5.07
   1   5   8    1.64    4.06
   1   5   8    0.37    3.27
  -1   5  -8    4.44    4.11
   1  -5   8    2.92    3.81
   1   5   8   -6.49    9.86
   1  -5   8   -2.58   13.42
  -1   5  -8    5.11    3.35
   1   5   9  386.85   24.33
   1  -5   9  403.84   26.93
  -1  -5  -9  428.03   29.76
  -1   5  -9  435.43   32.09
  -1   5  -9  408.52   22.21
  -1  -5  -9  474.22   51.60
   1   5   9  434.49   18.91
   1  -5   9  375.83   27.81
   1   5   9  381.91   19.84
   1  -5   9  338.00   27.83
   1  -5   9  440.38   50.57
  -1   5  -9  328.93   37.72
  -1   5  -9  381.59   18.32
   1  -5   9  368.17   18.51
  -1   5  -9  387.97   21.24
  -1  -5  -9  439.97   24.91
   1   5   9  414.11   19.63
   1  -5   9  266.32   25.66
   1   5   9  410.68   20.73
   1   5   9  371.32   21.19
  -1   5  -9  322.40   27.59
  -1  -5  -9  312.88   66.24
  -1   5  -9  388.07   16.61
   1  -5   9  342.20   16.81
  -1   5  -9  394.94   19.53
   1   5   9  415.19   17.39
  -1   5 -10  475.76   33.11
   1  -5  10  455.07   28.76
   1   5  10  454.20   26.82
  -1  -5 -10  500.71   31.71
  -1   5 -10  463.75   24.08
  -1  -5 -10  267.49   57.80
  -1   5 -10  445.24   39.87
   1  -5  10  405.92   28.70
   1   5  10  439.75   22.38
   1   5  10  474.40   19.86
   1  -5  10  402.55   30.58
   1  -5  10  354.67   44.92
   1   5  10  410.78   19.99
  -1   5 -10  426.71   22.72
   1  -5  10  412.86   19.80
  -1   5 -10  420.61   19.33
  -1  -5 -10  410.03   24.25
  -1   5 -10  418.57   20.62
   1   5  10  372.36   20.29
  -1   5 -10  406.01   29.46
   1   5  10  442.98   18.48
   1  -5  10  410.78   18.46
  -1  -5 -11   93.09   49.42
  -1  -5 -11  203.85   22.54
   1  -5  11  218.79   21.33
  -1   5 -11  218.90   17.03
   1   5  11  217.79   20.67
  -1   5 -11  310.06   36.02
   1  -5  11  199.80   23.97
   1   5  11  215.49   16.62
   1  -5  11  202.32   20.77
   1   5  11  215.79   13.90
   1  -5  11  147.02   34.33
   1  -5  11  214.95   14.84
  -1   5 -11  206.49   16.19
  -1   5 -11  186.30   13.19
   1   5  11  215.24   15.01
  -1  -5 -11  222.73   18.80
  -1   5 -11  146.81   22.51
   1  -5  11  198.23   13.28
   1   5  11  214.12   13.42
  -1   5 -11  220.28   15.70
   1   5  12    7.06    9.86
   1  -5  12  -10.00   11.14
  -1  -5 -12    3.94   11.72
  -1  -5 -12   -8.07   48.98
  -1   5 -12    6.06    6.65
  -1  -5 -12  -35.49   35.21
   1  -5  12   -6.61    7.92
  -1   5 -12    7.43   23.09
   1   5  12   -0.38    3.38
   1  -5  12  -13.88   13.66
   1  -5  12  -18.61   27.41
   1   5  12    7.79    6.93
  -1   5 -12   -4.72    5.28
  -1  -5 -12    3.60    6.35
   1  -5  12    5.29    5.91
   1   5  12   -5.74    6.18
  -1   5 -12   -0.38    3.96
   1   5  12    5.31    4.07
  -1   5 -12    3.77    4.46
   1   5  13   60.04   13.96
  -1  -5 -13   85.91   48.11
   1  -5  13   72.25   13.82
  -1   5 -13   74.67   15.14
  -1   5 -13   71.47   11.18
   1   5  13   91.25    9.91
   1  -5  13   51.23   12.59
  -1   5 -13  102.55   27.82
  -1  -5 -13   79.36   36.52
   1  -5  13   40.39   13.76
   1   5  13   76.16   11.53
   1  -5  13  106.69   33.22
  -1  -5 -13   89.56   13.30
  -1   5 -13   70.99   10.28
  -1   5 -13   76.28    9.08
   1   5  13   76.33   10.30
   1  -5  13   71.79    9.71
   1   5  13   71.59    8.83
  -1   5 -13   67.13    9.32
  -1   5 -14   12.16   10.40
   1   5  14   24.93   10.87
   1  -5  14    9.73    9.38
  -1   5 -14   28.68    9.20
  -1  -5 -14   52.28   48.40
  -1  -5 -14    5.23   10.42
   1   5  14   18.99    8.03
   1   5  14   22.53    6.00
  -1   5 -14   44.57   24.64
   1  -5  14   -4.76   11.80
   1   5  14   14.38    6.67
  -1  -5 -14   20.02    8.24
   1  -5  14   11.10    6.06
  -1   5 -14    7.19    4.88
   1   5  14   23.82    5.81
  -1   5 -15   -2.21    7.91
  -1  -5 -15  -45.01   43.05
   1  -5  15    9.32   10.88
  -1   5 -15    6.79   11.35
   1   5  15   28.95   12.06
  -1  -5 -15   -1.28   10.15
  -1  -5 -15   -2.88   38.69
   1  -5  15  -14.63   14.43
   1   5  15   12.57    8.72
  -1   5 -15   17.37   24.85
   1   5  15    5.66    4.69
   1  -5  15   -6.36    5.72
   1   5  15   -4.15    6.40
  -1   5 -15    8.22    5.61
  -1  -5 -15   -1.40    6.09
   1   5  15    3.50    4.58
   1  -6 -14    3.68   13.97
   1   6 -14   -4.29   11.95
  -1  -6  14   10.61    9.44
   1   6 -14   -1.21    6.40
  -1   6  14   -3.86   10.28
  -1   6  14   12.81    8.27
   1  -6 -14   13.33   18.17
   1   6 -14   -2.78   22.72
  -1   6  14    1.81    3.76
   1   6 -14   23.73    7.47
  -1   6  14    2.36    5.90
  -1  -6  14    0.49    4.61
   1   6 -14    6.26    4.49
   1  -6 -14   11.68    7.55
  -1   6  14   -0.03    4.36
   1   6 -14    7.93    5.05
   1   6 -13   19.54    7.94
   1   6 -13   36.66   12.78
   1  -6 -13   -1.01   11.50
  -1  -6  13   12.19    9.49
  -1   6  13   27.89   11.40
  -1  -6  13   29.29   27.35
  -1   6  13   21.57    8.60
   1  -6 -13   27.49   16.49
  -1   6  13   27.02    5.63
   1   6 -13   14.35   23.28
   1  -6 -13   20.43    7.38
   1   6 -13   40.33    7.42
  -1  -6  13   32.74    7.00
   1   6 -13   30.54    8.68
  -1   6  13   43.23    8.73
   1   6 -13   26.60    6.85
  -1   6  13   24.59    5.79
  -1  -6  12  139.69   16.95
   1   6 -12  142.79   20.23
  -1   6  12  153.04   18.20
   1  -6 -12  145.20   66.92
   1   6 -12  128.85   13.68
   1  -6 -12  145.01   21.37
   1   6 -12  199.96   33.08
  -1   6  12  170.28   12.04
  -1  -6  12   94.99   32.65
  -1   6  12  142.85   13.97
   1  -6 -12  170.53   24.24
  -1   6  12  156.19   14.38
   1   6 -12  157.18   14.01
  -1  -6  12  126.58   11.45
   1   6 -12  143.76   14.27
   1  -6 -12  158.09   18.25
  -1   6  12  158.84   12.16
  -1   6  12  118.29   15.29
   1   6 -12  161.16   13.84
  -1   6  11   25.04   11.41
   1  -6 -11   64.66   63.11
   1   6 -11   37.35   14.40
   1   6 -11   23.18    7.20
  -1  -6  11   15.79    9.44
   1  -6 -11    7.82   13.12
  -1  -6  11  -26.16   32.76
  -1   6  11   12.09    4.31
  -1  -6  11    5.62    9.25
   1   6 -11   49.22   22.61
  -1   6  11   14.10    7.62
   1  -6 -11   12.50   15.35
  -1   6  11   14.55    6.44
   1   6 -11   23.43    7.12
   1  -6 -11    4.63    6.06
   1   6 -11   11.98    5.92
  -1  -6  11   10.13    5.70
  -1   6  11   10.07    5.00
   1   6 -11   16.40    4.94
   1   6 -11   13.53   34.96
  -1   6  11    1.60   10.16
  -1  -6  10  249.20   20.50
   1  -6 -10  213.08   67.13
   1   6 -10  296.91   27.18
   1   6 -10  247.63   17.65
   1  -6 -10  262.31   28.03
  -1   6  10  257.13   20.89
   1  -6 -10  269.14   24.98
  -1   6  10  265.86   17.20
   1   6 -10  186.99   31.78
  -1  -6  10  166.73   21.40
  -1  -6  10  278.37   44.13
   1  -6 -10  221.01   21.22
   1  -6 -10  208.90   10.31
   1   6 -10  222.16   16.68
   1   6 -10  289.46   19.76
  -1  -6  10  219.35   14.01
  -1   6  10  239.62   16.23
  -1   6  10  235.42   14.21
  -1   6  10  216.85   18.22
   1   6 -10  167.98   41.46
   1   6 -10  239.54   15.95
   1  -6  -9   83.76   17.85
  -1   6   9   81.39   13.48
   1   6  -9   76.08   10.31
   1   6  -9   91.01   16.79
  -1  -6   9   96.63   14.35
   1   6  -9  100.02   25.70
  -1   6   9   91.99   10.85
   1  -6  -9   97.64   19.45
  -1  -6   9  141.90   40.27
   1   6  -9   98.42    5.67
  -1  -6   9   74.15   15.25
   1   6  -9   81.27   10.10
   1  -6  -9   69.58    6.92
   1   6  -9   75.29    9.97
  -1  -6   9   67.83    8.71
  -1   6   9   69.76    9.22
   1  -6  -9   88.68   13.74
  -1   6   9   71.64   13.68
   1   6  -9   80.14    7.83
  -1  -6   9   69.81    9.91
  -1   6   9   79.62   11.87
   1   6  -9   75.28    9.15
  -1   6   9   75.50    8.11
   1   6  -8   56.46   14.88
  -1   6   8   73.08   13.87
   1   6  -8   68.68    9.94
  -1  -6   8   70.68   13.15
   1  -6  -8   90.04   18.94
   1  -6  -8   56.78   16.35
   1  -6  -8   94.95   26.72
   1   6  -8   81.38   21.60
  -1  -6   8   84.90   43.52
  -1   6   8   78.90    9.71
  -1  -6   8   41.54   16.93
   1   6  -8   86.98    5.75
   1   6  -8   51.27    8.84
  -1   6   8   50.37    8.35
  -1   6   8   66.43   13.68
   1  -6  -8   48.53    6.56
  -1  -6   8   43.94    6.94
   1   6  -8   51.73    8.24
   1  -6  -8   64.70   12.04
   1   6  -8   62.99    8.51
  -1  -6   8   52.40    8.33
  -1  -6   8   11.00   32.25
   1   6  -8   66.90    6.97
  -1   6   8   51.22    9.34
  -1   6   8   55.88    7.10
   1  -6  -7   73.48   19.79
   1   6  -7   58.89   15.57
   1   6  -7   69.23    9.80
   1  -6  -7  -11.46   70.51
  -1  -6   7   58.33   11.43
  -1   6   7  127.00   15.92
   1  -6  -7   68.72   28.73
   1   6  -7   84.31   20.97
  -1  -6   7  138.60   48.54
   1  -6  -7   78.80   17.38
  -1  -6   7   25.08   16.94
   1   6  -7   66.80    5.85
  -1   6   7   82.60    9.08
  -1  -6   7   18.71   40.31
   1  -6  -7   42.22    5.89
  -1  -6   7   42.09    7.05
   1   6  -7   47.72    7.89
   1   6  -7   52.65    8.13
  -1   6   7  128.06   16.31
   1  -6  -7   31.50    9.94
  -1   6   7   53.44    8.41
   1   6  -7   53.00    6.20
  -1  -6   7   94.93   42.75
  -1  -6   7   37.92    6.24
  -1   6   7   47.25    9.19
  -1   6   7   48.44    6.68
   1   6  -7   51.00    7.62
   1  -6  -6    6.79    6.60
   1   6  -6    7.53    5.22
  -1  -6   6    3.91    8.05
   1   6  -6    0.88    9.19
  -1   6   6    6.26    9.25
   1  -6  -6  -15.48   11.82
  -1  -6   6   -5.13   11.39
   1   6  -6   -0.98   11.69
   1  -6  -6   -3.99   12.33
  -1   6   6    7.13    4.73
   1   6  -6   13.80    4.11
  -1  -6   6    9.52   39.17
  -1   6   6   10.26    6.79
   1  -6  -6   27.81   30.81
   1   6  -6   -0.77    4.75
  -1  -6   6   -2.38    4.58
  -1   6   6    3.76    5.41
   1  -6  -6   -5.56    4.65
   1  -6  -6   -3.05    8.28
  -1   6   6   -5.66    7.44
  -1   6   6   -4.52    7.66
   1   6  -6   -0.53    4.44
   1   6  -6   -0.41    4.78
  -1   6   6    7.99    4.09
   1   6  -6    3.76    3.46
  -1   6   6   -2.67    5.50
   1   6  -6    1.91    3.04
  -1   6   6    7.10   10.08
  -1  -6   6    4.44    3.25
  -1  -6   6   -8.89   33.17
  -1  -6   6    2.18    3.51
   1  -6  -6  -40.57   65.18
   1   6  -5   -0.70    7.98
   1  -6  -5    2.73   12.82
  -1  -6   5   16.57    8.21
   1  -6  -5    6.15    6.08
  -1   6   5   -0.27    7.97
  -1   6   5    9.52   12.46
   1   6  -5    5.01   10.08
  -1  -6   5    4.97   11.82
   1  -6  -5    2.71    1.33
   1   6  -5    4.69    4.64
   1  -6  -5    7.80   21.42
  -1   6   5   -0.63    5.87
   1   6  -5   12.75   11.79
   1   6  -5    6.31    4.55
  -1   6   5    1.69    3.96
   1  -6  -5   13.70   35.97
   1  -6  -5  -14.87   11.36
  -1  -6   5    3.18   38.83
   1  -6  -5    0.48    6.97
   1  -6  -5   11.60    4.28
  -1   6   5    3.24    8.18
   1   6  -5   15.70    5.09
   1   6  -5   11.46    5.11
  -1   6   5   -0.28    5.51
   1   6  -5   14.52    4.51
  -1   6   5    9.99    5.51
  -1  -6   5    9.41    4.08
  -1   6   5   12.58    7.70
  -1   6   5    7.18    5.17
  -1   6   5   10.28    3.95
   1   6  -5    6.45    3.07
   1  -6  -5  -35.40   59.41
  -1  -6   5   78.13   38.78
   1   6  -5    2.41    3.34
  -1  -6   5    5.96    2.60
   1   6  -5    4.20   15.96
  -1  -6   5    8.48    2.22
   1  -6  -4  697.63   13.83
   1   6  -4  642.22   29.22
   1  -6  -4  696.47   42.72
  -1   6   4  704.19   24.94
   1  -6  -4  644.19   19.93
   1   6  -4  616.33   23.83
   1   6  -4  671.17   26.71
   1   6  -4  622.06   24.50
  -1  -6   4  645.36   36.78
  -1  -6   4  681.87   25.70
  -1  -6   4  687.61   38.21
   1   6  -4  708.04   34.79
   1   6  -4  558.07   34.42
   1  -6  -4  616.27   35.39
  -1  -6   4  547.97   60.90
  -1   6   4  674.08   21.07
  -1   6   4  595.49   21.61
   1  -6  -4  445.99   61.95
  -1   6   4  672.72   13.99
   1   6  -4  677.03   21.46
   1  -6  -4  707.70   20.56
  -1  -6   4  715.98   19.29
  -1   6   4  686.01   22.91
   1   6  -4  750.63   27.05
   1  -6  -4  668.33   34.19
  -1   6   4  644.91   31.75
  -1   6   4  707.31   22.06
  -1   6   4  622.81   24.39
   1   6  -4  670.78   18.09
  -1  -6   4  567.95   59.54
  -1   6   4  644.17   29.37
   1   6  -4  699.37   17.81
   1  -6  -4  682.63   27.28
   1   6  -4  671.35   20.03
   1  -6  -4  442.94   68.61
   1   6  -4  652.42   34.34
  -1   6   4  715.39   19.50
  -1  -6   4  674.63   17.42
   1  -6  -3  313.49   10.79
   1  -6  -3  305.01   31.74
   1   6  -3  287.45   16.24
  -1  -6   3  293.45   23.20
   1   6  -3  304.21   16.70
   1  -6  -3  306.70   13.77
   1   6  -3  310.82   19.12
  -1   6   3  298.35   16.36
  -1  -6   3  298.15   16.79
  -1   6   3  245.13   36.58
  -1   6   3  308.97   11.46
  -1  -6   3  350.97   27.45
   1  -6  -3  371.05   26.91
   1   6  -3  292.90   24.23
   1  -6  -3  254.18   68.43
  -1  -6   3  236.56   52.72
   1   6  -3  282.49   35.05
  -1   6   3  286.10   13.62
  -1   6   3  281.48   13.03
   1  -6  -3  246.79   21.86
  -1   6   3  321.10   17.32
   1   6  -3  308.96   13.12
  -1   6   3  341.86   16.52
  -1   6   3  326.81   14.79
   1  -6  -3  321.14   14.95
   1   6  -3  329.79   11.83
   1   6  -3  383.16   19.11
   1  -6  -3  320.05   14.22
   1  -6  -3  321.05   12.14
  -1   6   3  276.99   20.35
  -1  -6   3  313.61   14.75
  -1  -6   3  328.38   12.23
  -1   6   3  338.24   13.18
  -1   6   3  270.42   50.34
   1   6  -3  307.09   12.46
   1  -6  -3  340.55   19.29
  -1   6   3  306.19   20.97
  -1  -6   3  312.02   11.14
  -1  -6   3  258.46   50.32
   1   6  -3  258.05   21.57
   1   6  -3  331.70   11.56
   1  -6  -3  254.84   59.80
   1   6  -3  305.50   16.11
  -1   6   3  217.08   39.37
   1  -6  -2 1828.23   28.47
  -1   6   2 1768.28   27.81
  -1   6   2 1781.21   34.92
  -1   6   2 1335.20   75.16
   1   6  -2 1541.97   73.83
   1   6  -2 1763.70   37.14
   1  -6  -2 1898.15   75.41
   1   6  -2 1784.27   36.96
   1  -6  -2 1851.50   30.72
   1   6  -2 1779.06   35.24
  -1  -6   2 1522.30   93.78
   1   6  -2 1696.05   55.51
   1   6  -2 1512.62   77.42
   1  -6  -2 1992.86   48.69
  -1   6   2 1630.53   21.55
  -1   6   2  947.68  104.94
  -1  -6   2 2148.02   62.33
  -1  -6   2 1765.70   28.97
   1  -6  -2 1742.91   33.43
  -1   6   2 1849.23   36.75
  -1   6   2 1799.53   35.67
   1   6  -2 1799.66   24.66
   1   6  -2 1757.01   26.70
   1  -6  -2 1733.18   33.59
   1  -6  -2 1774.79   27.36
   1  -6  -2 1521.15   50.80
  -1   6   2 1769.54   46.68
  -1   6   2 1787.95   31.66
   1   6  -2 2240.13   47.71
  -1  -6   2 1238.36   83.90
  -1  -6   2 1879.91   25.77
   1   6  -2 1476.74   75.60
   1   6  -2 1693.20   24.79
   1  -6  -2 1214.27   81.42
  -1   6   2 1716.22   47.04
  -1  -6   2 1940.75   25.16
   1   6  -2 1511.39   51.64
  -1   6   2 1440.99   74.72
   1   6  -2 1668.30   24.98
   1   6  -2 1797.33   24.76
   1  -6  -2 1774.63   24.52
   1  -6  -2 2040.64   48.34
  -1   6   2 1136.65   75.81
  -1   6   1  823.69   54.33
   1  -6  -1  716.47   52.73
   1   6  -1  798.79   51.40
   1  -6  -1  852.27   21.46
  -1  -6   1  765.68   35.80
   1   6  -1  798.93   23.66
  -1   6   1  859.52   23.49
   1   6  -1  790.71   24.70
   1   6  -1  850.45   20.30
   1  -6  -1  883.67   21.52
  -1   6   1  801.72   20.85
   1   6  -1  799.61   63.56
  -1  -6   1  427.45   57.64
  -1   6   1  850.21   30.64
   1   6  -1  732.15   34.49
  -1  -6   1  592.86   66.64
   1   6  -1 1144.40   72.19
  -1   6   1  869.33   25.24
   1   6  -1  889.02   15.81
  -1   6   1  856.37   29.18
  -1  -6   1  845.88   25.70
  -1   6   1  847.44   20.57
   1  -6  -1  868.45   19.25
  -1  -6   1  893.96   16.53
   1  -6  -1  952.45   37.91
   1  -6  -1  868.48   23.86
   1  -6  -1  850.41   24.33
   1   6  -1  996.09   28.40
  -1   6   1  869.10   25.80
   1   6  -1  878.90   15.82
   1   6  -1  701.74   57.90
   1  -6  -1  590.07   61.62
   1  -6  -1  906.92   17.47
  -1  -6   1  573.10   69.02
   1  -6  -1  491.52   53.08
  -1   6   1  760.97   53.80
  -1   6   1  846.52   18.58
  -1   6   1  502.78   60.47
   1   6  -1  683.07   43.09
  -1   6   1  865.92   30.12
   1   6  -1  844.00   16.34
   1  -6  -1 1005.13   35.75
   1   6  -1  823.06   14.54
   1   6   0  256.11   12.72
   1   6   0  201.65   18.21
   1  -6   0  265.40   13.08
  -1   6   0  242.37   12.85
  -1   6   0  271.27   13.99
   1   6   0  283.42    9.15
   1  -6   0  251.34   35.65
   1  -6   0  263.09   12.96
  -1   6   0  252.21   25.51
   1   6   0  233.18   33.75
  -1   6   0  280.56   10.40
   1   6   0  373.31   41.31
  -1   6   0  339.25   27.46
  -1  -6   0  168.97   48.30
   1   6   0  257.10   18.22
   1   6   0  186.63   46.37
   1  -6   0  245.31   10.78
  -1  -6   0  262.13   13.77
  -1   6   0  235.27   13.81
   1   6   0  262.38    7.72
  -1   6   0  276.03   11.53
  -1   6   0  239.98   14.02
  -1  -6   0  257.32    6.58
   1   6   0  248.79    8.92
   1  -6   0  227.10   14.15
   1   6   0  281.00   14.36
   1  -6   0  297.14   18.96
  -1   6   0  274.54   14.35
  -1   6   0  272.75   15.02
   1   6   0  152.14   46.09
   1  -6   0  267.65   10.05
   1  -6   0  162.51   51.10
   1  -6   0  175.02   35.77
   1   6   0  267.27    7.24
   1   6   0  252.20   10.20
   1   6   0  265.97   38.50
   1  -6   0  298.70   18.94
  -1  -6   0  190.79   26.92
  -1  -6   0  218.78   57.38
  -1   6   0  212.06   29.78
  -1   6   0  205.58   45.96
  -1   6   0  272.83   10.72
  -1   6  -1   68.21   13.30
  -1  -6  -1   39.36   26.94
   1   6   1   81.37    5.23
   1  -6   1   37.46   23.13
   1   6   1   67.01   24.47
   1   6   1   72.83    6.64
   1  -6   1   88.42   18.94
   1  -6   1   64.05    7.19
   1   6   1   56.89   10.00
   1   6   1   31.62   34.88
  -1   6  -1   69.40    9.20
  -1   6  -1   70.89    8.04
   1   6   1   53.55   26.52
   1   6   1   20.85   39.41
  -1  -6  -1   47.22   24.69
   1  -6   1  -63.89   75.25
  -1   6  -1   73.43    8.15
  -1  -6  -1   44.04   36.51
  -1   6  -1   45.61   38.63
   1  -6   1   81.60    9.92
  -1   6  -1   97.25   40.27
   1   6   1   78.24    7.60
  -1   6  -1   90.80    9.37
   1  -6   1   94.61   10.29
   1   6   1   89.14    5.27
  -1   6  -1   85.04    7.13
  -1   6  -1   72.17    8.07
   1   6   1   81.63    7.06
   1  -6   1   81.42    6.77
   1   6   1   77.75    7.80
  -1  -6  -1   82.87    7.67
  -1   6  -1   89.58    8.17
   1  -6   1   94.16    9.62
  -1  -6  -1   78.08    3.52
  -1   6  -1   71.63    7.22
  -1   6  -1   69.56    6.16
   1   6   1   60.73   39.45
   1  -6   1   92.86    9.25
   1   6   1   69.84    6.58
   1  -6   1   10.48   40.45
  -1  -6  -1   31.74   49.15
  -1   6  -1   60.05   16.85
   1   6   1   71.87    4.02
   1  -6   1   70.98    5.65
  -1   6  -1   82.79   38.69
  -1   6  -2   17.87    8.08
   1   6   2    5.06   18.40
   1   6   2   34.44   42.99
   1  -6   2   11.22   10.48
   1   6   2   16.97    4.75
   1  -6   2   22.07    7.92
   1   6   2   11.56    2.85
  -1   6  -2   28.34    9.36
  -1   6  -2   22.36    6.40
   1   6   2    2.08    6.76
   1  -6   2   14.09    4.96
  -1  -6  -2   34.78   34.80
   1   6   2   15.81   46.21
   1  -6   2   10.57    5.32
   1   6   2   14.01   23.53
  -1   6  -2  -18.08   38.95
  -1  -6  -2    0.24   24.43
  -1   6  -2    7.09    8.19
  -1  -6  -2  -29.45   33.21
   1   6   2   13.21    4.44
  -1   6  -2   11.15   23.72
   1   6   2  -46.56   42.33
   1  -6   2   15.53    4.56
   1   6   2    9.94    4.56
   1  -6   2   10.00    4.12
  -1   6  -2   19.79    5.20
   1   6   2   15.85    3.39
  -1   6  -2   15.62    5.08
   1  -6   2    9.33    4.13
  -1   6  -2   10.00    4.93
   1   6   2   19.33    5.86
  -1  -6  -2   12.98    3.83
  -1   6  -2   12.02    3.61
   1   6   2   10.27    3.84
  -1  -6  -2   11.99    2.19
   1   6   2   14.73    3.66
  -1   6  -2   17.81    4.12
  -1   6  -2   15.46    4.24
   1   6   2   15.40   39.64
   1  -6   2   12.04    3.48
  -1   6  -2   45.33   32.38
   1  -6   2    6.96    3.69
   1   6   2   11.46    2.55
   1  -6   2   46.83   39.89
  -1   6  -2    6.82    4.24
   1  -6   2   35.29   14.92
  -1   6  -3  172.33   15.78
  -1   6  -3  180.43   15.09
  -1   6  -3  166.14   12.50
   1  -6   3  181.57   18.76
   1   6   3  178.01   11.01
   1  -6   3  181.91   16.10
   1   6   3  164.81   16.85
   1   6   3  178.02    7.42
   1   6   3  182.41   21.87
  -1  -6  -3  137.84   41.05
  -1  -6  -3  168.00   39.87
  -1  -6  -3  181.41   30.56
   1  -6   3  151.07   50.87
   1  -6   3   87.28   29.74
   1   6   3  171.14   33.39
  -1   6  -3  185.47   25.46
   1  -6   3  176.58   15.41
   1   6   3  173.49   10.83
  -1   6  -3  164.40   42.88
  -1   6  -3  171.11   17.67
  -1   6  -3  183.13   12.79
   1   6   3  181.33   13.36
  -1   6  -3  195.78   11.40
  -1   6  -3  202.29   11.78
   1   6   3  183.30   11.69
   1  -6   3  226.09   15.18
  -1  -6  -3  190.38   10.56
   1   6   3  199.43   10.42
   1   6   3  203.22    9.39
   1  -6   3  200.01   12.24
  -1  -6  -3  227.31   11.56
   1   6   3  197.88    8.39
  -1   6  -3  175.37   10.40
   1  -6   3  158.70   42.35
  -1   6  -3  186.32   10.67
  -1  -6  -3  186.41    6.63
   1   6   3  169.14   10.29
  -1   6  -4  293.04   16.72
   1   6   4  231.45   22.03
   1  -6   4  288.47   22.82
  -1  -6  -4  327.06   14.58
   1   6   4  314.10   15.42
  -1   6  -4  281.93   19.30
   1  -6   4  284.69   21.44
   1   6   4  317.86    7.45
  -1  -6  -4  307.86   10.28
  -1  -6  -4  216.48   50.09
   1   6   4  299.07   19.24
   1   6   4  294.50   14.46
  -1  -6  -4  314.79   36.71
   1   6   4  272.81   20.02
   1  -6   4  253.99   36.56
  -1   6  -4  237.08   38.64
  -1   6  -4  311.94   26.30
  -1   6  -4  288.09   23.28
   1  -6   4  214.81   52.54
   1  -6   4  280.54   19.88
  -1  -6  -4  316.31   41.39
   1  -6   4  287.44   14.82
   1   6   4  289.10   12.10
  -1   6  -4  287.10   14.76
   1   6   4  291.98   17.76
  -1  -6  -4  302.64   15.78
  -1  -6  -4  399.66   15.16
   1   6   4  300.11   14.88
  -1  -6  -4  286.50   10.17
   1   6   4  342.50   13.21
   1  -6   4  306.80   16.77
  -1   6  -4  288.82   15.93
  -1  -6  -4  312.08   13.23
  -1   6  -4  313.04   14.41
   1   6   4  315.23   11.49
  -1   6  -4  301.79   14.40
   1  -6   4  243.63   45.13
   1   6   4  289.78   14.40
  -1   6  -4  294.49   13.62
  -1  -6  -4  316.68   11.06
   1   6   5   67.70   10.22
  -1   6  -5   63.27    9.29
   1  -6   5   56.58   12.91
  -1   6  -5   52.97   11.14
   1   6   5   64.94    8.76
  -1  -6  -5   65.27    6.96
  -1  -6  -5   41.66    8.76
   1  -6   5   73.62   14.78
  -1  -6  -5   10.88   46.18
   1  -6   5   42.04   21.16
  -1  -6  -5  122.58   32.60
  -1  -6  -5  127.48   30.94
  -1   6  -5   55.60   10.30
  -1   6  -5   56.15   15.61
   1  -6   5   64.53   45.00
   1   6   5   46.56   12.69
   1   6   5   66.40    7.75
  -1   6  -5   69.84    8.33
   1   6   5   68.54    7.25
   1   6   5   51.16    9.01
  -1   6  -5   65.44    8.43
   1   6   5   41.64    8.37
   1   6   5   73.42    7.35
  -1  -6  -5   68.70    6.71
   1  -6   5   57.13    7.60
  -1  -6  -5   71.20    5.82
  -1   6  -5   57.41    7.20
  -1  -6  -5   65.57    8.63
   1  -6   5   81.02    8.82
   1   6   5   69.19    6.21
   1  -6   5   55.51   31.36
   1   6   5   57.46    7.46
  -1   6  -5   77.30    8.08
  -1   6  -5   68.26    7.08
  -1  -6  -5   65.43    6.29
  -1   6  -6  700.70   27.27
  -1  -6  -6  776.39   29.94
  -1  -6  -6  648.71   18.79
   1  -6   6  708.81   34.38
   1   6   6  729.38   28.27
  -1   6  -6  674.39   31.07
   1  -6   6  581.29   65.84
  -1   6  -6  731.43   26.70
   1  -6   6  528.21   42.33
  -1  -6  -6  801.49   55.27
   1   6   6  694.18   23.56
  -1   6  -6  783.88   42.91
  -1  -6  -6  992.23   57.47
   1   6   6  762.23   24.11
  -1   6  -6  712.83   25.04
   1   6   6  732.89   16.58
  -1  -6  -6  676.59   20.08
   1   6   6  640.57   28.92
  -1  -6  -6  838.51   17.07
  -1  -6  -6  744.85   28.09
   1  -6   6  694.84   24.03
   1   6   6  798.80   22.99
  -1   6  -6  727.71   26.04
   1   6   6  704.97   19.91
  -1   6  -6  703.04   23.26
  -1   6  -6  755.12   22.14
  -1  -6  -6  505.91   67.24
   1   6   6  698.11   25.07
  -1  -6  -6  673.70   20.48
   1  -6   6  877.12   61.71
  -1  -6  -7   24.64    7.12
   1   6   7    9.42   10.36
  -1  -6  -7   38.41   11.13
  -1   6  -7    8.93    6.74
  -1  -6  -7   17.61   54.09
   1  -6   7   16.58    9.95
   1   6   7   16.30    5.91
   1  -6   7   16.35   13.70
  -1  -6  -7   33.87   35.45
  -1   6  -7   41.11   21.31
  -1  -6  -7   27.86    3.34
  -1   6  -7   17.78    6.16
   1   6   7   17.25    5.90
   1  -6   7   25.94    6.49
   1   6   7   19.66    7.57
  -1   6  -7   25.11    5.95
  -1  -6  -7   20.95    6.54
   1   6   7   21.36    9.71
  -1  -6  -7   21.12    5.19
   1  -6   7   26.71    5.47
   1   6   7   28.34    6.59
   1   6   7   21.19    4.46
  -1   6  -7   14.73    4.48
   1  -6   7   71.28   37.94
   1  -6   7   17.08    6.39
  -1   6  -7   27.32    5.85
   1   6   8  409.72   24.12
  -1   6  -8  380.38   21.51
   1  -6   8  367.04   26.10
  -1  -6  -8  454.15   27.47
  -1   6  -8  415.68   37.41
  -1  -6  -8  426.44   48.12
   1  -6   8  364.53   53.88
   1   6   8  355.81   18.76
   1  -6   8  298.92   29.17
   1   6   8  421.06   18.78
   1   6   8  422.65   19.21
   1   6   8  406.34   19.80
   1  -6   8  373.01   18.36
  -1  -6  -8  394.24   22.91
  -1  -6  -8  481.01   10.89
  -1   6  -8  387.45   20.15
  -1   6  -8  368.85   18.50
   1  -6   8  367.00   16.99
  -1   6  -8  358.95   18.09
   1   6   8  371.09   20.12
  -1  -6  -8  330.59   70.36
   1   6   8  403.89   16.45
  -1   6  -8  393.76   16.95
  -1   6  -8  281.51   11.46
   1  -6   8  266.31   19.26
  -1  -6  -8  394.31   17.88
  -1  -6  -9  171.01   19.02
  -1   6  -9  132.06   13.48
   1   6   9  161.14   17.23
  -1  -6  -9  111.51   55.89
   1  -6   9  107.27   15.34
  -1  -6  -9   85.04   38.22
  -1   6  -9  165.44   28.41
   1  -6   9  113.30   39.87
   1  -6   9  128.46   19.16
   1   6   9  132.79   12.79
   1   6   9  160.27   11.84
   1   6   9  171.08   13.20
   1  -6   9  156.75   12.50
  -1  -6  -9  170.76   15.88
  -1   6  -9  205.91   15.33
  -1   6  -9  161.09   12.90
  -1   6  -9  118.57   12.41
   1  -6   9  140.45   10.89
   1   6   9  137.38   12.94
  -1   6  -9  148.27   12.13
   1  -6   9  119.14   15.35
  -1   6  -9  166.71   11.21
   1   6   9  176.75   15.19
   1   6   9  169.64   11.55
  -1  -6  -9  162.58   12.15
   1   6  10   -1.82    9.20
  -1  -6 -10    4.58    9.67
  -1   6 -10    3.30    5.92
  -1   6 -10   -3.46   10.33
   1  -6  10    0.90    8.23
   1   6  10   -3.76    4.11
  -1  -6 -10  -26.88   33.90
   1  -6  10   -2.11   10.12
   1   6  10   -2.05    5.72
  -1   6 -10   -0.99   19.61
   1  -6  10  -39.10   33.73
  -1   6 -10   13.69    5.50
   1   6  10    4.74    5.23
  -1  -6 -10    5.30    5.10
   1  -6  10    2.72    4.89
  -1   6 -10    4.18    4.75
   1   6  10    8.41    4.01
   1   6  10    7.96    9.86
  -1   6 -10    0.77    4.12
   1  -6  10    8.62    4.23
  -1   6 -11    7.94    7.16
  -1  -6 -11   13.44   10.12
   1  -6  11   13.62   10.36
  -1   6 -11   12.09   10.49
  -1  -6 -11   14.58   44.79
   1   6  11   12.05    9.35
   1  -6  11    5.99    9.41
  -1   6 -11   22.36   22.33
   1   6  11    9.68    4.28
   1  -6  11   51.17   35.69
   1   6  11   20.68    7.45
  -1  -6 -11   14.63   32.43
  -1  -6 -11   21.34    7.55
  -1   6 -11   17.99    5.86
   1  -6  11   23.64    6.85
  -1   6 -11   15.45    5.51
   1   6  11   22.77    6.57
   1   6  11   20.61    5.48
  -1   6 -11   22.47    6.01
   1   6  11   26.80   10.46
  -1   6 -12   68.06   10.77
   1   6  12   61.02   12.83
  -1  -6 -12   95.08   17.19
   1  -6  12   74.08   14.05
  -1   6 -12   68.39   14.67
  -1   6 -12   91.46   26.58
   1  -6  12   83.53   15.99
   1  -6  12   16.85   31.07
  -1  -6 -12   90.93   37.35
   1   6  12   70.10    8.62
   1   6  12   64.13   10.67
  -1   6 -12   58.28    9.75
  -1   6 -12   51.80    8.16
  -1  -6 -12   66.94   11.09
   1   6  12   42.96    8.68
   1  -6  12   49.95    8.10
   1   6  12   69.89    8.45
  -1   6 -12   45.95    8.30
   1  -6  13  113.32   16.23
   1   6  13  102.90   15.36
  -1   6 -13  134.30   14.62
  -1   6 -13  155.22   20.08
  -1  -6 -13  144.23   52.53
  -1   6 -13  154.33   30.68
  -1  -6 -13  122.84   36.96
   1   6  13  134.73   14.85
   1  -6  13  112.57   31.37
   1   6  13  124.35   11.38
   1  -6  13  117.47   11.88
  -1  -6 -13  120.42   14.71
  -1   6 -13  122.04   13.13
   1   6  13  118.41   12.60
  -1   6 -13  135.24   12.00
  -1   6 -13  112.58   12.12
   1   6  13  122.77   11.06
  -1   6 -14  113.34   13.88
  -1  -6 -14  162.19   53.73
   1  -6  14   80.42   15.88
  -1   6 -14   81.68   16.56
  -1  -6 -14  113.68   15.99
   1   6  14   87.01   15.46
  -1  -6 -14   45.47   33.53
   1   6  14  101.06   13.35
   1   6  14  102.17   10.58
  -1   6 -14   36.17   23.37
  -1  -6 -14   94.18   13.17
   1  -6  14   55.91    8.75
   1   6  14   83.77   11.06
  -1   6 -14   69.37   10.50
   1   6  14   85.57    9.96
  -1   6 -14   82.76   10.69
   1  -7 -14   67.60   56.13
  -1  -7  14   31.87   10.61
   1   7 -14   21.66    8.56
  -1   7  14   31.94   13.05
   1  -7 -14   46.45   14.61
   1   7 -14   42.74   14.02
   1  -7 -14   31.22   32.83
   1   7 -14   29.78   22.47
  -1   7  14   28.59    9.89
  -1   7  14   33.31    6.57
  -1  -7  14   62.87   31.83
  -1   7  14   31.83    8.59
  -1  -7  14   12.71    5.79
   1   7 -14   22.26    6.39
   1  -7 -14   24.34    9.87
   1   7 -14   18.67    6.47
  -1  -7  14   31.23   29.60
  -1   7  14    8.87    4.20
   1   7 -14   28.61    6.86
   1   7 -13    9.90    6.61
   1  -7 -13    0.87   10.22
  -1   7  13   17.36   10.34
   1   7 -13   10.43   12.94
  -1  -7  13    6.24    8.63
  -1   7  13   22.34    5.55
   1   7 -13   14.06   19.54
  -1   7  13   22.38    7.77
   1  -7 -13   35.36   29.52
  -1  -7  13  -41.12   32.44
   1   7 -13   22.11    5.86
   1  -7 -13   15.64    8.31
  -1  -7  13   14.41    5.70
  -1   7  13   26.05    8.17
   1   7 -13   26.23    6.91
   1   7 -13   29.18    7.33
  -1  -7  13   20.30   25.74
  -1   7  13   22.18    5.52
  -1   7  13    9.95   10.41
   1   7 -12  179.02   22.64
  -1  -7  12  176.47   18.25
  -1   7  12  184.99   20.27
   1   7 -12  189.39   16.25
   1  -7 -12   80.16   57.23
   1  -7 -12  222.18   24.97
  -1  -7  12  180.10   41.71
   1  -7 -12  186.77   36.43
   1   7 -12  220.53   34.43
  -1   7  12  196.62   16.00
  -1   7  12  234.67   14.31
   1  -7 -12  210.96   24.00
   1  -7 -12  156.40   18.30
  -1  -7  12  133.43   11.80
  -1   7  12  120.25   12.64
   1   7 -12  142.63   13.68
   1   7 -12  120.95   11.82
  -1   7  12  160.15   12.29
  -1   7  12  146.00   16.01
   1   7 -12  153.97   13.25
  -1  -7  12  179.76   35.16
   1   7 -11   63.68   15.09
   1  -7 -11   43.72   54.99
  -1  -7  11   57.33   11.81
   1   7 -11   50.24    9.41
   1  -7 -11   60.58   17.06
  -1   7  11   38.14   12.83
   1  -7 -11   79.71   34.58
   1  -7 -11   79.47   19.66
  -1  -7  11   75.18   38.07
   1   7 -11   38.46   22.00
  -1   7  11   58.57    9.87
  -1   7  11   55.97    7.56
   1   7 -11   39.92    7.87
  -1   7  11   43.37    8.76
   1   7 -11   39.80    7.99
   1  -7 -11   54.65   11.55
  -1  -7  11   47.41    7.40
  -1   7  11   32.04   11.92
  -1   7  11   54.85    7.54
  -1  -7  11   28.08   29.54
   1   7 -11   41.39    7.48
   1  -7 -10   34.06   14.35
  -1   7  10   15.48    9.71
   1  -7 -10  -38.31   60.81
  -1  -7  10    5.32    8.31
   1   7 -10   23.20    6.32
   1   7 -10   18.89   11.49
   1  -7 -10   41.25   16.05
  -1  -7  10   29.22   34.84
   1  -7 -10   65.60   31.87
  -1   7  10   23.24    6.99
  -1  -7  10   45.70   16.66
   1   7 -10   27.68   19.81
   1  -7 -10    9.41    7.75
   1  -7 -10    4.69    3.18
   1   7 -10   17.78    6.21
   1   7 -10   17.83    6.58
  -1  -7  10   16.56    5.58
  -1   7  10   11.53    6.03
  -1  -7  10   49.09   32.68
  -1   7  10    5.17   10.09
   1   7 -10   11.93    3.97
   1   7 -10  -14.86   28.78
  -1   7  10   14.74    5.35
   1   7  -9    8.95   10.22
  -1  -7   9   11.25    9.68
   1  -7  -9   -7.07   10.93
  -1   7   9   -5.99   10.16
   1   7  -9    3.94    5.38
   1  -7  -9   19.35   14.99
  -1   7   9   -1.66    5.58
   1  -7  -9   30.01   21.81
  -1  -7   9  -36.99   37.63
   1   7  -9   21.50   18.53
   1  -7  -9   -3.22   29.13
   1  -7  -9    1.29    3.37
  -1  -7   9   -2.54    4.45
  -1   7   9    1.87    5.63
   1   7  -9   -3.59    4.47
   1  -7  -9   -1.81    5.88
   1   7  -9    3.91    6.60
  -1   7   9    6.54    4.16
   1   7  -9   10.29    5.15
  -1  -7   9    6.12    4.71
  -1   7   9   -1.39   10.03
  -1  -7   9    7.05   31.67
  -1  -7   8  797.79   34.36
   1  -7  -8  982.57   48.50
   1   7  -8  877.72   41.31
   1   7  -8  919.26   32.73
  -1   7   8  848.20   34.45
   1  -7  -8  972.00   39.05
   1   7  -8  874.10   51.09
  -1   7   8  854.99   27.59
   1  -7  -8  949.81   58.19
  -1  -7   8  832.80   74.33
   1   7  -8  865.23   19.16
   1  -7  -8 1073.72   62.26
  -1   7   8  892.55   28.24
   1   7  -8 1024.86   36.57
  -1  -7   8  787.28   24.60
   1   7  -8  795.18   28.09
   1  -7  -8  844.65   20.71
   1  -7  -8  779.35   37.58
  -1   7   8  882.96   31.01
  -1  -7   8  773.49   20.05
   1  -7  -8  752.37   98.20
  -1   7   8  810.44   34.22
  -1   7   8  877.20   25.32
   1   7  -8  870.67   27.75
   1   7  -8  830.70   23.02
  -1  -7   8  821.16   66.43
   1   7  -7   62.17   13.73
   1  -7  -7   86.92   17.77
   1   7  -7   50.47    8.31
   1  -7  -7  -26.02   73.93
  -1   7   7   51.71   12.05
  -1  -7   7   67.36   11.74
   1   7  -7   29.38    5.24
   1  -7  -7  105.75   35.21
  -1  -7   7   51.83   42.74
  -1   7   7   53.29    8.74
   1  -7  -7   37.14   28.82
   1   7  -7   76.09   19.21
   1  -7  -7   71.65    7.12
  -1   7   7   83.64    9.61
   1   7  -7  108.39   12.76
   1  -7  -7   72.52   12.98
  -1   7   7   79.34   13.08
  -1  -7   7   68.21    8.32
   1   7  -7   69.53    9.35
  -1  -7   7   62.46    6.73
  -1  -7   7   69.85   38.10
   1   7  -7   61.11    7.75
  -1   7   7   73.79    8.06
  -1   7   7   58.46    9.31
  -1  -7   7   65.05    5.21
   1   7  -7   59.98    6.73
   1  -7  -7   93.17   10.56
   1   7  -6  749.93   28.85
   1   7  -6  736.29   26.26
  -1   7   6  675.00   17.25
  -1  -7   6  711.38   43.03
   1  -7  -6  704.48   22.25
   1   7  -6  755.95   35.15
   1  -7  -6  724.98   41.33
  -1   7   6  770.02   30.51
  -1  -7   6  786.09   32.03
  -1   7   6  748.45   24.11
  -1  -7   6  703.41   71.25
   1   7  -6  717.84   43.69
   1  -7  -6  731.00   46.13
  -1   7   6  595.77   24.55
   1   7  -6  709.47   23.91
   1  -7  -6  834.99   70.40
  -1   7   6  731.79   24.38
  -1  -7   6  717.49   22.10
   1  -7  -6  730.12   36.29
   1   7  -6  785.41   29.30
  -1   7   6  767.18   27.69
  -1   7   6  704.84   34.68
   1   7  -6  726.97   25.04
   1  -7  -6  680.13   19.78
   1   7  -6  700.59   20.89
  -1   7   6  720.47   23.42
  -1  -7   6  639.16   61.98
   1   7  -6  680.93   22.51
  -1  -7   6  685.04   12.07
  -1   7   6  733.54   21.75
  -1   7   6  685.04   30.96
   1   7  -6  704.04   19.86
  -1  -7   6  745.44   20.58
   1  -7  -6  537.42   88.35
   1  -7  -6  782.42   28.64
   1   7  -5  162.42   17.01
   1  -7  -5  160.59   11.02
  -1  -7   5  151.04   21.53
   1  -7  -5  179.40    6.67
   1  -7  -5  194.10   23.21
   1   7  -5  199.33   14.99
  -1   7   5  199.13   15.98
   1  -7  -5  197.91   72.27
  -1  -7   5  176.73   15.92
   1   7  -5  164.66   17.64
  -1   7   5  137.34   20.94
  -1   7   5  176.26   12.16
  -1   7   5  158.60   12.83
   1   7  -5  162.84   21.30
  -1  -7   5  180.66   54.62
   1  -7  -5  199.98   28.08
   1  -7  -5  179.62   50.06
   1   7  -5  197.35   17.56
  -1   7   5  184.63   13.92
  -1   7   5  176.63   12.61
   1   7  -5  174.64   11.88
   1   7  -5  204.47   16.26
   1  -7  -5  180.23   10.90
   1   7  -5  171.50   10.31
  -1   7   5  131.40   15.27
   1  -7  -5  150.12   17.25
  -1   7   5  170.83   14.89
  -1  -7   5  184.07   11.18
  -1   7   5  156.94   15.52
  -1   7   5  191.79   10.97
   1   7  -5  129.44   18.70
   1   7  -5  181.63   10.11
   1  -7  -5  172.54   14.01
  -1  -7   5  179.85    9.95
  -1  -7   5  164.13   44.24
   1   7  -5  181.40   11.18
   1   7  -4   56.50    8.73
   1  -7  -4   65.06   16.22
  -1   7   4   70.77    6.58
  -1  -7   4   52.97   13.53
  -1  -7   4   55.96    9.68
   1  -7  -4   86.03   54.47
   1  -7  -4   68.37    5.34
  -1   7   4   56.71    9.69
   1  -7  -4   48.93    7.18
   1   7  -4   47.34   15.27
   1   7  -4   60.90   10.35
   1   7  -4   46.25   14.01
  -1   7   4   56.07    7.27
   1   7  -4   60.35   14.57
  -1  -7   4  130.93   52.07
   1  -7  -4   53.39   51.20
  -1   7   4   58.91    8.05
   1  -7  -4   42.70   20.51
   1   7  -4   44.72    5.49
  -1   7   4   45.78   10.34
  -1   7   4   37.58    9.23
   1  -7  -4   41.41   10.92
   1   7  -4   55.21    9.27
   1  -7  -4   50.66    6.67
  -1   7   4   47.65    8.61
  -1  -7   4   50.09    6.10
   1   7  -4   43.52    6.01
  -1   7   4   53.11    7.55
   1   7  -4   37.58   11.29
   1   7  -4   44.22    5.12
  -1   7   4   32.12    8.29
  -1   7   4   45.76    5.78
  -1  -7   4   18.47   39.98
  -1  -7   4   53.77    5.44
   1  -7  -4   53.11    8.39
   1   7  -4   45.07    5.78
   1  -7  -3  239.56   10.56
  -1   7   3  170.11   30.83
   1  -7  -3  229.57   11.96
  -1   7   3  221.86   10.62
   1  -7  -3  124.87   48.82
   1   7  -3  231.59   16.19
   1   7  -3  233.12   14.86
  -1   7   3  242.49   15.41
   1   7  -3  235.41   15.45
   1  -7  -3  266.31   27.64
  -1  -7   3  215.47   15.22
   1  -7  -3  187.73   65.54
  -1   7   3  235.77   12.84
   1   7  -3  215.39   21.42
  -1   7   3  209.85   10.47
   1   7  -3  190.29   33.73
  -1  -7   3  150.03   54.66
   1  -7  -3  254.25   24.39
  -1  -7   3  286.15   25.10
   1   7  -3  223.57   11.65
  -1   7   3  242.54   19.17
   1  -7  -3  200.18   20.83
   1  -7  -3  238.88   12.85
  -1   7   3  250.05   13.41
  -1  -7   3  237.50   10.84
  -1   7   3  229.66   14.51
  -1   7   3  227.06   15.07
   1   7  -3  296.74   18.93
  -1  -7   3  238.18   12.58
   1   7  -3  234.55   10.26
   1  -7  -3  291.97   17.93
  -1  -7   3  141.28   50.67
  -1  -7   3  227.54    9.80
   1   7  -3  228.91   12.03
  -1   7   3  228.84   18.44
   1   7  -3  231.81   10.66
   1   7  -3  187.00   23.19
   1   7  -3  231.83   10.09
  -1   7   3  247.45   11.47
  -1   7   2    4.86    4.58
   1   7  -2    6.13    3.78
  -1  -7   2    4.98   13.06
   1  -7  -2   14.27    5.42
   1   7  -2   -2.42   22.16
   1  -7  -2   11.49   15.17
   1   7  -2    7.70    5.63
  -1   7   2   27.71   19.87
  -1   7   2   12.84    7.02
   1  -7  -2    2.04   41.30
   1  -7  -2   11.78    3.43
   1   7  -2   14.57    6.90
   1  -7  -2   15.35   17.16
   1   7  -2    2.71    7.15
  -1  -7   2   89.64   56.06
  -1  -7   2   52.14   48.78
   1   7  -2    0.61   42.50
   1  -7  -2    0.30   66.21
  -1   7   2    6.55    3.87
  -1  -7   2    9.42    7.22
   1   7  -2   18.93    5.69
  -1   7   2   20.98    5.06
  -1   7   2   31.94    7.35
   1   7  -2   19.61    3.77
   1  -7  -2    2.04    7.69
  -1   7   2   17.24    7.46
   1  -7  -2   15.12    3.73
   1   7  -2   19.82    3.62
  -1  -7   2   13.53    3.43
  -1   7   2    9.42    6.72
   1  -7  -2   20.09    5.37
   1  -7  -2  -14.39   45.88
  -1   7   2    7.70    5.04
  -1  -7   2   -0.74   49.63
   1   7  -2   14.86    3.20
   1   7  -2   14.42    2.73
   1  -7  -2   13.61    5.92
  -1   7   2   13.64   24.36
  -1  -7   2   15.39    3.28
   1   7  -2   11.75    2.80
  -1  -7   1  365.12   29.68
   1   7  -1  335.56   16.03
   1  -7  -1  307.92   13.37
  -1   7   1  368.88   16.63
  -1   7   1  320.41   34.11
   1  -7  -1  353.14   14.99
  -1   7   1  328.62   14.48
   1  -7  -1  330.12   36.20
   1  -7  -1  223.90   47.37
   1   7  -1  350.54   18.19
  -1   7   1  379.11   25.64
   1   7  -1  504.12   52.03
  -1  -7   1  275.35   62.12
   1   7  -1  331.96   23.45
   1   7  -1  152.74   79.56
  -1  -7   1  187.53   56.48
   1   7  -1  359.34   11.03
   1   7  -1  360.62   17.63
   1   7  -1  340.36   10.50
  -1   7   1  343.53   17.30
   1  -7  -1  369.32   16.72
  -1   7   1  339.83   18.49
  -1   7   1  360.95   17.59
  -1  -7   1  330.71   16.95
  -1   7   1  338.60   13.70
  -1  -7   1  344.99   10.64
   1  -7  -1  392.85   25.40
   1  -7  -1  339.96   12.69
  -1   7   1  389.82   20.05
   1   7  -1  364.67   10.40
   1  -7  -1  291.70   59.22
  -1   7   1  349.46   12.76
  -1  -7   1  289.38   62.05
   1   7  -1  277.18   39.28
   1  -7  -1  418.21   23.34
  -1   7   1  291.56   38.46
   1   7  -1  340.50   11.26
   1   7   0  117.09    9.19
   1  -7   0  103.92    9.04
  -1   7   0  111.16   10.80
   1   7   0  121.63   35.64
   1   7   0   96.28   14.51
   1  -7   0  114.40    9.51
   1   7   0  130.93   36.40
  -1   7   0  115.43   10.28
  -1   7   0  112.65   18.88
   1  -7   0   98.62   33.79
   1   7   0  118.43    7.84
   1  -7   0  122.73   25.19
  -1  -7   0  135.19   26.18
  -1   7   0  106.30    7.40
  -1   7   0  133.73   24.81
  -1  -7   0   50.73   43.81
   1   7   0  110.78   33.08
   1   7   0   92.49   11.74
  -1   7   0  138.11   10.97
  -1   7   0  124.01   11.26
  -1  -7   0  141.93    5.40
  -1   7   0  137.65    8.71
   1  -7   0  141.87    8.70
   1   7   0  153.42   11.05
  -1  -7   0  121.87   10.20
   1   7   0  142.28    6.53
   1   7   0  152.22   11.07
   1   7   0  150.65    7.51
   1  -7   0  150.39   11.47
  -1   7   0  143.81   11.70
   1  -7   0  147.34   14.70
  -1   7   0  134.62    8.04
  -1   7   0  147.78   28.98
   1  -7   0   89.53   54.05
  -1  -7   0   67.21   59.10
   1  -7   0  144.46   13.71
  -1   7   0   55.52   35.96
  -1   7   0  120.79   10.39
   1   7   0  121.70    5.50
   1   7   0  123.75    7.77
  -1   7  -1  202.21   13.92
  -1   7  -1  228.16   22.55
   1  -7   1  205.51   13.78
   1   7   1  153.82   17.70
   1  -7   1  185.67   12.22
   1  -7   1  212.44   28.93
   1   7   1  186.27   10.53
   1   7   1  200.01    8.79
   1   7   1  182.47   33.59
  -1   7  -1  203.56   12.86
  -1   7  -1  222.29   50.62
  -1  -7  -1  124.65   41.60
  -1   7  -1  183.00   12.23
   1   7   1  235.47   34.25
  -1  -7  -1  243.85   38.12
   1  -7   1  235.04   15.57
   1   7   1  188.09   12.44
  -1   7  -1  185.06   13.29
   1   7   1  172.43   11.34
   1   7   1  156.99    9.40
   1  -7   1  164.27    9.98
  -1  -7  -1  179.81    5.59
   1  -7   1  191.91   14.28
  -1  -7  -1  173.00   11.56
  -1   7  -1  170.03   11.59
  -1   7  -1  186.82   12.56
  -1   7  -1  180.46   10.24
   1  -7   1  155.93   12.37
  -1   7  -1  195.77    9.97
  -1  -7  -1  159.10   56.14
  -1   7  -1  182.93   11.58
  -1   7  -1  107.38   24.30
   1  -7   1  148.65   28.46
   1   7   1  180.54    6.76
   1  -7   1  222.23   14.81
   1   7   1  175.70   10.97
   1   7   1  162.82   47.71
  -1  -7  -1  145.12   34.60
   1  -7   1   42.25   51.91
  -1   7  -2 1999.86   40.45
   1   7   2 1909.67   29.45
   1  -7   2 2063.97   66.88
   1   7   2 2078.12   72.35
  -1   7  -2 1986.32   42.27
   1   7   2 1749.95   52.41
  -1   7  -2 1951.78   51.68
   1   7   2 2115.81   29.56
   1  -7   2 1958.84   42.71
  -1  -7  -2 2200.76   75.82
  -1   7  -2 1904.67   99.23
   1  -7   2 1235.07  118.89
   1   7   2 2035.93   71.76
   1  -7   2 2144.36   49.51
  -1  -7  -2 1741.87   94.24
  -1   7  -2 1937.89   43.27
   1   7   2 2026.01   37.18
   1  -7   2 2047.09   40.40
  -1   7  -2 2081.38   34.46
  -1   7  -2 1988.91   41.83
   1  -7   2 2780.79   55.66
   1   7   2 2079.83   36.21
  -1  -7  -2 1994.83   20.66
   1   7   2 2090.06   38.13
   1   7   2 2013.97   39.23
  -1  -7  -2 2066.51   37.57
  -1   7  -2 1977.50   38.67
  -1   7  -2 2025.72   35.46
   1   7   2 2086.18   27.28
  -1   7  -2 2006.88   45.91
  -1   7  -2 2076.12   32.86
   1  -7   2 2151.11   39.73
   1  -7   2 1482.88   94.26
  -1   7  -2 1971.99   35.50
   1   7   2 1919.66   35.31
   1  -7   2 1669.00   46.08
   1   7   2 2093.07   24.70
  -1  -7  -2 1544.03   79.41
   1  -7   3   30.80    8.26
   1   7   3   36.83   11.53
  -1  -7  -3   51.63   38.95
   1   7   3   30.41    3.69
   1  -7   3   28.43   10.96
   1   7   3   25.71   19.88
   1   7   3   26.03    6.47
  -1   7  -3   22.88    6.26
  -1   7  -3   37.26    9.35
  -1  -7  -3   16.88   24.28
   1   7   3    3.57   28.31
   1  -7   3   21.59    7.83
  -1   7  -3   19.36   17.74
   1   7   3   34.98    5.97
  -1   7  -3   15.74    9.78
  -1  -7  -3   15.52   32.68
  -1  -7  -3   41.40    5.95
   1   7   3   43.77    7.74
   1   7   3   48.10    5.44
  -1   7  -3   43.35    6.52
   1   7   3   42.06    5.99
   1  -7   3   47.11    7.69
  -1   7  -3   51.14    6.71
  -1  -7  -3   59.22    6.75
   1  -7   3   50.91    7.49
  -1   7  -3   36.02    7.19
   1   7   3   48.75    7.96
  -1  -7  -3   38.58    3.72
  -1   7  -3   35.89    5.54
   1  -7   3   33.50    5.79
  -1   7  -3   33.25    5.27
   1   7   3   35.08    5.68
  -1  -7  -3   36.24    2.63
   1   7   3   38.07    4.20
   1  -7   3   88.85   45.04
  -1  -7  -4 1787.21   23.56
  -1   7  -4 1663.63   43.90
   1   7   4 1885.04   36.51
   1  -7   4 1784.46   49.76
   1  -7   4 1757.88   53.88
   1   7   4 1531.25   55.08
  -1   7  -4 1823.14   41.68
   1   7   4 1798.08   20.51
   1   7   4 1883.11   51.32
  -1  -7  -4 1991.23   72.82
  -1   7  -4 1913.00   66.98
  -1   7  -4 1579.16   52.11
   1   7   4 1883.88   36.57
   1   7   4 1700.71   45.02
  -1  -7  -4 1874.59   86.45
   1  -7   4 1225.55   78.56
   1  -7   4 1431.79   92.26
   1  -7   4  975.27   97.34
   1  -7   4 1765.40   49.82
   1  -7   4 1853.15   41.79
   1  -7   4 1868.62   37.27
  -1   7  -4 1875.01   34.73
   1   7   4 1767.94   43.72
   1   7   4 1843.27   31.28
  -1   7  -4 1793.42   40.37
  -1  -7  -4 1999.44   38.77
  -1  -7  -4 2080.15   34.60
  -1  -7  -4 1773.19   32.64
  -1   7  -4 1824.74   36.00
   1   7   4 1967.39   31.11
   1   7   4 1841.40   36.07
  -1  -7  -4 1845.24   23.86
   1   7   4 1710.15   35.64
   1  -7   4 1427.00   81.26
  -1   7  -4 1770.47   33.62
  -1  -7  -4 1448.58   89.94
   1   7   4 1876.88   28.41
  -1   7  -4 1881.76   34.22
   1  -7   5   45.29   13.08
  -1  -7  -5   33.78   46.42
  -1   7  -5   52.90    9.17
  -1  -7  -5   59.08    6.17
   1   7   5   46.78    9.62
   1  -7   5   48.74   12.45
  -1   7  -5   41.44   10.49
   1   7   5   45.49   10.47
  -1  -7  -5   68.84    8.51
   1   7   5   52.80    7.55
  -1   7  -5   54.74   12.24
   1  -7   5   11.87   49.98
  -1   7  -5   50.45   16.19
   1  -7   5   22.43   22.01
  -1  -7  -5   80.29   31.31
  -1  -7  -5   33.62   28.94
   1   7   5   54.85   15.38
  -1   7  -5   46.15    7.03
   1   7   5   47.39    8.32
   1  -7   5   47.92    7.22
   1  -7   5   47.53    7.85
  -1   7  -5   41.30    6.65
   1   7   5   34.46    6.44
  -1  -7  -5   54.91    8.00
  -1  -7  -5   65.85    6.91
  -1   7  -5   45.38    7.75
   1   7   5   53.28    6.92
   1   7   5   41.28    8.83
   1  -7   5   44.44   36.50
   1   7   5   40.30    6.47
  -1  -7  -5   59.52    5.50
  -1   7  -5   55.09    6.64
   1   7   5   46.63    5.75
  -1   7  -5   52.69    7.12
   1   7   6   52.93   10.60
  -1   7  -6   53.48    9.75
  -1  -7  -6   52.03   56.36
  -1   7  -6   64.58   12.47
  -1  -7  -6   52.28    7.02
  -1  -7  -6   65.22   10.21
   1  -7   6   46.48   12.30
  -1   7  -6   54.40   19.13
   1  -7   6   28.21   20.15
  -1  -7  -6  141.66   34.00
  -1  -7  -6   18.27   31.62
   1  -7   6   81.86   46.54
   1   7   6   56.58    8.20
  -1  -7  -6   38.94    7.48
   1   7   6   51.66    7.33
   1   7   6   52.38    7.27
  -1   7  -6   51.03    7.80
   1  -7   6   36.23    6.70
   1   7   6   40.04    9.61
   1   7   6   45.03    9.32
  -1   7  -6   40.30    6.61
  -1  -7  -6   58.32    6.07
  -1  -7  -6   51.50    5.90
  -1   7  -6   53.97    6.70
   1   7   6   57.01    6.54
  -1   7  -6   45.62    6.80
   1  -7   6   79.21   38.51
   1   7   6   50.54    7.63
  -1   7  -7   69.22   13.29
  -1   7  -7   53.14    9.63
   1  -7   7   44.80   11.91
  -1  -7  -7   33.14   56.55
  -1  -7  -7   59.75   11.86
  -1  -7  -7   60.99    8.02
   1   7   7   67.67   12.55
  -1   7  -7   51.23   20.35
  -1  -7  -7   80.09   30.33
   1   7   7   67.67    8.85
   1  -7   7   37.41   20.13
  -1  -7  -7   46.14   33.91
   1  -7   7   34.24   46.47
  -1  -7  -7   50.24    8.87
  -1  -7  -7   77.68    6.16
  -1   7  -7   57.69    8.80
   1   7   7   58.91    8.25
   1   7   7   49.03   11.00
  -1   7  -7   50.82    7.89
   1  -7   7   58.94    8.17
   1   7   7   54.80   10.05
  -1   7  -7   61.37    7.30
  -1   7  -7   55.93    7.63
   1   7   7   61.26    7.04
   1   7   7   54.24    8.30
   1  -7   7   -7.73   38.52
  -1  -7  -7   63.10    7.23
  -1   7  -8  303.86   23.73
  -1  -7  -8  430.97   24.71
  -1   7  -8  362.02   21.17
   1  -7   8  380.70   25.98
  -1  -7  -8  311.02   14.83
   1   7   8  404.19   23.98
  -1  -7  -8  245.91   69.17
  -1   7  -8  477.74   40.48
   1  -7   8  324.35   56.25
   1   7   8  386.51   19.65
  -1  -7  -8  428.96   45.77
   1  -7   8  259.59   31.67
   1  -7   8  304.11   16.79
  -1  -7  -8  360.92   10.27
   1   7   8  337.17   19.01
  -1   7  -8  300.86   17.42
   1   7   8  368.76   17.97
  -1   7  -8  279.53   17.66
  -1  -7  -8  338.39   21.00
   1   7   8  342.26   19.40
  -1  -7  -8  357.72   16.30
  -1   7  -8  322.08   17.15
   1  -7   8  234.04    9.93
  -1   7  -8  338.83   15.74
   1   7   8  347.83   15.33
   1  -7   8  353.79   50.64
  -1   7  -9   71.31   10.92
   1   7   9   81.95   13.31
   1  -7   9   51.70   12.30
  -1  -7  -9   80.28   13.49
  -1   7  -9  100.75   15.49
   1  -7   9  102.14   43.73
  -1   7  -9   55.43   21.93
  -1  -7  -9   99.08   30.71
   1  -7   9   64.42   18.06
   1   7   9   71.86    9.82
   1   7   9   73.44    8.98
   1  -7   9   67.04    8.78
  -1   7  -9   65.28    8.80
  -1  -7  -9   77.52   11.31
  -1   7  -9   69.95    9.55
  -1  -7  -9   55.20    3.08
   1   7   9   75.55    9.20
   1   7   9   60.57   10.94
   1  -7   9   66.48    7.91
   1  -7   9   53.22   31.38
  -1  -7  -9   91.79    9.21
   1  -7   9   56.15    6.93
  -1   7  -9   76.00    9.14
   1   7   9   91.97    8.77
  -1  -7 -10  171.86   54.57
   1  -7  10  134.74   17.73
   1   7  10  134.07   16.29
  -1   7 -10  127.22   16.70
  -1  -7 -10  147.87   16.68
  -1   7 -10  108.51   13.13
   1  -7  10   70.53   19.30
  -1  -7 -10  181.75   40.08
   1   7  10  131.95   13.42
  -1   7 -10   86.34   24.35
   1  -7  10  145.53   41.24
   1   7  10  129.12   11.28
   1   7  10  112.98   11.14
  -1   7 -10  109.56   10.59
   1  -7  10   95.58   10.26
  -1  -7 -10  117.29   13.43
  -1   7 -10   97.09   11.25
   1   7  10  147.81   15.11
  -1   7 -10  107.36   10.56
   1  -7  10  131.70   35.83
   1   7  10  106.61    9.44
   1   7  11   15.69   10.98
  -1   7 -11   12.91    7.38
  -1   7 -11   13.19    9.80
[truncated: 9,684,009 more chars]
